# Supplementary material for: RA-induced prominence-specific response resulted in distinctive regulation of Wnt and osteogenesis
Source: Life Sci Alliance. 2023 Aug 4;6(10):e202302013. doi: 10.26508/lsa.202302013 (PMC10403638; doi:10.26508/lsa.202302013)
Supplement: Supplementary file 1 [file LSA-2023-02013_TableS1.xls]

## Sheet: Filtered count
Supplementary Table 1 Filtered gene expression values
	Control-1	Control-2	Control-3	Control-4	atRA-1	atRA-2	atRA-3	atRA-4
Evi2b	15	15	14	9	0	8	0	0
Gm28051	71	57	54	52	0	3	0	0
Pcdhb19	125	185	121	0	0	186	153	0
Ttn	13	18	17	23	11	26	29	17
Xist	10	48987	48442	41117	13	13	50732	4
Cmah	13	13	12	23	12	7	11	3
Gpr26	16	11	9	14	7	12	8	4
9530026P05Rik	6	10	7	15	14	13	12	3
Gm4117	15	22	15	16	20	21	21	21
Pld5	10	12	15	19	4	10	11	6
Atp2b2	8	1	13	4	14	17	13	10
Cdh23	20	23	18	15	13	16	10	10
Slamf1	4	13	10	8	6	14	13	3
Ccr2	9	10	15	8	11	16	5	7
Cfap61	5	15	7	8	17	15	8	7
Zan	18	7	17	9	12	20	19	11
Kcnt1	10	9	12	4	9	19	16	10
Trpm1	14	14	14	12	17	19	19	12
Il6ra	15	15	14	15	27	28	23	6
Zbtb20	398	383	413	314	434	522	424	21
Dpp10	20	19	23	27	33	45	12	11
Nrxn3	16	17	30	26	23	36	20	14
Gm20559	28	49	34	18	26	29	31	4
Cfap54	10	9	15	6	10	29	7	10
Slc24a2	70	51	76	60	80	56	50	16
Ptpn18	25	17	18	14	17	22	8	5
Lhx9	20	8	28	8	15	2	10	8
Dnah10	19	18	15	19	10	12	14	12
Tnnt2	5	13	13	9	4	12	7	6
Neb	8	8	10	8	12	14	27	21
Trpm2	8	10	7	3	16	17	15	13
Klrg2	11	16	6	8	11	13	6	4
Lgi1	21	6	16	17	9	12	3	16
A630033H20Rik	12	16	8	8	9	21	9	6
Il7	16	12	4	8	8	13	5	8
Arpp21	27	19	30	20	21	28	18	25
Osmr	12	9	11	9	18	8	5	12
Rpgrip1	18	26	28	18	23	23	30	18
Ntrk3	23	22	32	18	34	63	10	33
Slc24a4	11	6	14	15	9	15	5	5
Cdh7	30	11	28	28	26	34	16	17
Tlr7	11	11	14	11	12	17	16	10
Gm38162	13	8	11	13	6	13	7	4
Tbx20	27	12	18	33	19	32	10	6
B3galt5	20	21	22	31	20	37	20	10
Tlr4	21	17	20	15	37	12	19	6
Anks1b	25	26	27	26	27	32	36	34
Grin1	12	15	14	12	14	15	18	13
Slc16a11	6	13	18	8	10	18	19	8
Paqr6	15	12	12	12	18	15	13	3
Serpinc1	14	16	7	17	17	7	15	10
Fgf14	11	9	10	9	8	10	13	6
Tspo2	5	13	14	8	11	8	8	5
Abca13	33	22	34	44	37	35	27	19
Mccc1os	10	14	14	12	9	15	18	10
Myo15b	12	15	13	7	6	16	3	12
Eaf2	18	16	16	13	10	20	10	6
Nwd1	13	10	8	10	16	27	13	15
Il21r	15	7	13	9	10	14	7	5
Catsperg1	13	19	21	13	18	30	21	14
Lppr4	10	12	7	18	7	14	15	11
Sag	3	21	11	15	15	22	24	11
Slc17a7	15	9	16	14	9	16	18	3
Ano4	8	10	17	13	16	21	11	12
Myh7	29	28	22	16	13	34	29	10
Otof	11	10	10	0	7	12	4	11
Trim67	25	17	10	21	18	23	16	14
Ptprc	38	47	49	43	38	58	25	29
Sp110	15	4	29	14	8	23	13	10
Traf3ip3	11	5	14	9	11	11	5	11
Samsn1	19	21	13	26	25	24	28	7
P2rx7	15	18	22	14	27	37	19	12
Disp2	9	24	18	24	13	18	12	14
Ndst4	13	5	16	15	6	16	15	19
Pou6f2	10	11	4	11	16	12	9	9
Pcnxl2	8	15	11	12	19	21	9	14
Plcxd3	6	12	10	9	14	15	11	7
Rasal3	16	12	16	12	18	18	11	12
Brinp3	8	0	9	17	20	27	8	12
Cd37	20	18	10	13	6	9	7	8
Slc11a1	13	10	12	6	15	15	11	9
Fbxw10	14	17	10	10	8	9	16	10
Tnr	4	12	4	6	16	12	10	17
Plxnb3	22	18	19	5	7	16	0	11
Chn1os3	8	12	10	7	7	15	12	4
Sez6	13	7	17	5	5	15	17	12
Tfr2	4	9	5	11	9	16	16	11
Grin2a	53	44	38	17	30	25	42	31
Gpr165	5	18	7	16	11	11	11	11
Amz1	17	9	8	16	17	10	14	13
Sstr2	13	4	12	9	7	27	4	6
Sox2ot	44	24	21	16	15	27	13	24
Otogl	10	6	5	8	17	13	10	9
Cckbr	8	15	26	9	11	18	12	4
Cilp	10	9	14	11	24	23	7	9
Ahnak2	14	17	10	6	15	17	15	22
Grid2	13	15	21	21	27	37	14	24
Kcna2	16	29	7	33	52	57	27	23
Acvr1c	14	13	10	8	7	15	11	17
Itgam	12	8.5	15.5	17.5	13	18.5	12.5	7.5
Sstr1	11	42	5	9	19	12	4	5
Ifi44	11	9	10	10	11	18	8	10
Dnah9	17	26	19	10	7	13	10	25
Kcnc1	15	15	17	9	21	17	6	15
C330021F23Rik	11	9	15	12	7	10	15	6
Mrvi1	36	42	54	70	56	46	65	20
Des	16	12	10	20	11	23	11	6
Mx2	8	14	16	19	9	15	8	7
Gm17494	46	28	17	20	15	32	18	12
2610203C22Rik	23	19	17	22	12	16	12	8
Pcdha4	31	21	17	7	21	21	25	17
Epha10	10	14	17	22	14	15	13	11
Grm4	10	7	13	12	11	14	10	9
Grin2b	32	30	20	30	42	35	29	42
Crocc2	8	13	15	17	14	20	11	10
Slc26a8	5	13	12	8	6	4	11	6
Acap1	21	32	24	13	12	35	18	9
Tmc3	17	30	25	27	20	21	15	15
Gpr158	11	10	14	5	4	12	1	14
Abcb1a	13	11	8	10	13	18	16	10
Clvs1	26	17	22	30	17	30	16	15
BC049715	14	16	18	14	18	28	20	14
Plcb2	27	23	13	22	16	25	16	15
Slc26a5	11	11	7	14	10	17	3	6
Gm43081	11	11	11	9	5	16	6	2
Rem1	16	11	12	14	6	15	17	5
Mpo	13	22	10	21	8	8	1	7
Zic5	13	17	9	4	9	13	14	8
Fam83e	16	12	8	3	11	15	12	9
Gm1564	12	13	13	12	10	19	4	9
Sp140	13	14	21	5	12	15	3	7
Calb1	36	24	41	48	29	51	19	8
1700065D16Rik	29	24	30	14	17	18	20	12
Rimbp2	25	35	22	25	17	47	17	20
Kirrel2	9	10	18	11	15	23	8	11
Prlr	12	8	28	4	6	16	25	34
Gpc5	7	6	12	12	15	25	7	9
Exd1	24	17	5	19	31	27	21	16
Cnr2	15	12	10	14	21	19	17	6
Teddm2	19	19	8	17	19	16	11	10
Rgs8	32	38	31	33	30	29	36	29
Iqck	13	10	17	14	8	12	13	9
Chrm3	7	23	14	13	26	24	23	10
Me3	33	16	19	21	26	32	26	24
Clec12a	7	27	24	30	21	36	16	10
Aox4	12	11	13	6	22	22	9	14
Kcna4	12	14	13	8	20	18	16	8
Egfem1	19	19	17	15	12	15	10	8
Sult1d1	11	8	20	9	6	16	5	4
RP23-291B1.2	25	17	24	29	20	47	10	5
A830073O21Rik	5	15	21	9	20	9	6	8
1110002E22Rik	15	11	17	10	28	24	21	16
Esrrb	11	14	19	18	22	12	19	17
Map3k8	10	25	20	9	26	16	17	12
Gda	22	21	17	36	19	30	13	12
Scml4	16	39	12	20	28	34	17	23
Klhl41	10	18	4	9	13	14	8	4
Dnah5	10	11	19	21	19	31	24	25
Shisa6	26	15	43	36	14	45	10	14
Sphkap	39	30	35	16	28	31	32	25
Bcas1	10	20	24	8	18	27	12	11
Adarb2	15	11	19	9	23	27	9	21
Etohd2	18	12	8	9	5	15	8	7
Tlr1	11	9	6	7	18	11	15	10
Myo1g	16	23	18	16	15	22	7	15
Ablim2	16	28	32	18	21	27	19	20
Kcnh7	38	33	39	44	32	54	20	30
Onecut2	47	37	38	25	32	54	33	42
Shisa3	24	13	30	32	30	29	27	9
Zic1	23	28	17	22	55	59	10	14
Parp10	13	11	21	20	16	21	21	12
Gm43376	10	15	2	10	7	7	11	6
Park2	15	21	22	13	14	18	17	21
Pcdhac1	7	2	20	10	14	35	18	9
Rarres2	16	14	15	6	11	13	9	6
Gm9870	18	25	29	1	29	6	31	5
Ankef1	19	12	3	5	3	19	15	19
Btbd17	46	22	44	43	27	63	30	16
Tlr13	15	13	7	14	15	14	13	7
Tg	9	10	9	2	13	14	14	16
Gm28496	16	17	12	13	3	20	16	8
Gm10143	26	23	15	15	6	16	9	11
Gm10544	14	23	16	24	18	15	23	10
B3gat2	9	8	9	4	13	14	12	15
Gm13986	13	13	13	4	13	18	12	10
Myocd	24	24	23	12	21	16	24	21
Hivep3	34	39	42	23	34	47	28	42
Gm10101	10	10	8	12	2	17	8	10
Nptx1	10	14	11	3	13	9	3	9
Il1bos	11	4	12	2	3	15	14	10
Dock2	22	18	25	23	25	51	9	21
Pi16	16	12	12	11	11	14	9	13
Naip6	16	20	10	9	6	7	11	13
Gjc3	11	3	12	9	10	25	6	8
Henmt1	7	21	22	10	10	10	7	10
Kcnq2	49	57	67	53	61	71	79	66
Myo15	29	17	15	23	17	29	16	23
Gm15834	12	21	15	19	17	32	9	12
Trim7	20	15	18	13	21	33	12	20
Prkcb	8	11	25	10	12	20	12	18
Kcnv2	10	23	26	5	16	18	7	9
Gm42727	18	8	8	8	16	9	13	5
Gm15704	11	9	6	12	12	8	14	5
Il1rapl1	15	29	26	19	17	38	23	18
RP23-134H19.4	16	9	10	14	12	20	12	12
Osgin1	13	7	8	10	17	11	9	10
Aoc3	9	14	16	6	19	15	9	10
1700101E01Rik	17	15	18	4	5	16	7	8
Ggt1	12	15	8	5	12	12	10	13
A230107N01Rik	29	22	21	14	8	24	6	7
Cubn	24	40	17	3	23	32	28	29
Pgr	34	31	25	27	37	20	47	23
Gbp7	31	20	12	11	26	22	20	12
Cd84	8	10	20	19	22	24	19	14
2600014E21Rik	17	9	5	1	30	31	13	19
Actl6b	29	23	32	27	14	36	18	12
Naip2	6	9	18	20	11	18	12	10
B230216N24Rik	16	13	35	20	53	57	63	14
Zic2	19	5	15	11	21	31	12	6
Lrrtm4	26	33	30	8	19	50	32	33
Gabrg3	9	14	15	3	30	21	15	23
Cyp2r1	16	20	14	12	23	15	21	7
Spag17	10	20	9	4	10	13	14	18
Gm43679	11	6	14	9	12	13	12	7
G630016G05Rik	29	54	11	12	39	9	32	8
Gm42725	10	22	14	8	6	12	8	8
Erich3	20	8	30	12	24	30	24	25
5330434G04Rik	10	17	7	20	4	23	18	15
Pm20d1	13	11	15	18	14	4	16	16
Aipl1	11	13	10	8	16	8	10	8
P2ry12	16	27	20	19	25	14	18	17
Cpeb3	29	40	43	34	40	70	46	40
Pabpc5	2	13	7	8	11	12	6	9
Cntn6	13	20	15	4	35	10	12	16
BC021891	9	8	7	8	12	6	11	11
Il10ra	16	33	23	18	27	13	16	16
Gm37928	13	7	15	6	14	13	7	8
Gp6	16	14	14	20	14	18	23	12
Rell2	30	30	40	19	11	44	22	23
Csmd3	31	24	21	37	35	45	24	47
Cfap70	8	17	9	12	16	27	12	11
Myh3	9	14	15	3	19	18	14	13
C130050O18Rik	3	11	3	2	11	17	5	12
Fam57b	29	25	25	21	28	59	35	13
C130026L21Rik	11	9	22	20	14	11	13	11
Kcnip1	20	22	14	21	23	27	20	21
Susd3	10	6	14	11	6	11	13	8
Sla	39	49	38	44	45	34	41	25
Csf3r	13	15	13	14	7	10	8	11
Gm9754	5	3	11	9	12	14	4	6
Cfap46	23	9	18	10	12	23	17	22
Pou2f2	16	20	19	24	13	12	19	21
F10	4	8	8	7	15	16	15	11
Tmprss7	14	12	12	15	12	10	11	8
6430562O15Rik	18	36	20	21	21	17	23	13
Rab26	8	14	9	6	17	16	10	10
Abcb1b	11	23	26	28	13	34	13	20
Ptprq	21	31	16	9	17	26	8	15
Pkd1l3	18	16	24	17	18	6	19	14
Ugt1a6a	20	12	4	6	19	7	25	12
Gm15411	15	6	12	5	15	10	8	12
Pcdh15	74	101	98	85	116	164	89	101
Tchh	8	11	6	4	7	15	14	12
Cybb	23	19	21	26	12	40	18	13
Prg4	32	31	25	19	35	12	18	15
Gm26641	8	12	17	9	9	13	11	2
Jakmip1	16	9	21	15	11	15	5	23
Fmo2	8	17	16	17	19	41	13	21
A2m	24	14	22	11	21	37	21	16
Gm29253	39	29	23	7	107	104	1	11
Nrsn1	17	17	13	17	13	13	13	10
Gpr179	9	19	22	7	11	16	15	22
Oas1b	11	13	14	13	10	15	15	7
Poln	11	17	9	15	5	20	24	14
Ano3	18	8	15	21	18	25	33	16
Zmynd15	19	9	12	10	9	19	18	17
Rassf6	12	12	14	15	11	11	6	12
Gabra5	9	12	11	16	13	14	16	11
Rgs20	20	27	34	39	24	50	25	12
C2	11	19	13	4	8	18	7	12
Gm19719	10	14	14	10	3	13	7	9
Mfsd4	26	26	21	17	33	47	34	27
Gm26788	18	3	11	12	21	15	7	11
Gm9530	20	6	13	5	9	15	13	7
9530082P21Rik	17	22	14	11	16	24	18	14
Mctp2	37	31	44	44	43	43	32	29
Cfh	32	27	28	14	23	53	28	28
Actn2	16	16	5	10	4	14	14	10
Ppara	15	22	22	11	12	37	18	13
Zap70	13	17	4	12	13	13	10	9
Gm16070	18	17	18	3	18	18	17	19
Adhfe1	15	13	17	11	14	19	12	11
Unc13c	33	19	35	36	26	61	34	26
Nupr1	18	10	18	14	19	22	12	11
Ncmap	24	17	16	13	15	30	16	11
Dock3	33	48	48	36	39	71	33	42
Irgm2	15	19	13	12	10	27	14	15
Lrrc55	13	12	15	25	13	10	10	9
E230001N04Rik	10	10	14	14	23	22	11	9
Gm8251	16	10	13	5	14	21	20	13
Grin3b	16	20	11	11	7	13	10	11
4931440P22Rik	12	10	3	12	17	7	11	15
Calr4	18	14	9	8	11	19	21	9
B230303O12Rik	11	7	9	10	8	18	12	8
Gm8995	10	11	27	19	18	15	11	16
Cacna1e	106	75	110	80	94	172	61	73
Vwde	13	9	8	9	10	24	12	19
RP24-171J16.3	9	17	14	10	15	14	11	6
Iqsec3	10	11	8	1	11	21	9	33
Abcg8	17	8	6	6	11	13	13	11
Tc2n	16	18	12	20	22	28	16	16
Vpreb1	17	12	5	13	11	11	3	5
Scn3b	81	86	43	92	45	149	69	34
Igsf1	15	16	16	16	18	25	16	14
Gm26555	5	13	8	13	5	15	7	10
Nlrc3	43	32	33	43	45	41	18	29
Sntg2	8	10	15	10	12	16	13	12
Kcnj15	48	48	42	39	54	45	39	47
Rnf207	30	18	22	18	16	22	14	29
Ttc25	18	25	13	8	12	29	15	17
Gm996	28	21	25	8	21	46	14	29
Slc7a4	24	35	37	22	33	61	31	21
Galnt13	20	26	18	16	37	28	14	20
Zbtb42	56	62	19	11	10	14	10	16
Camk2b	27	22	22	27	32	45	14	40
Pstpip1	16	15	22	9	13	17	13	13
Ano2	12	11	15	11	18	17	11	15
Rsad2	21	14	18	17	24	29	13	11
Ldb3	12	11	11	10	14	20	8	14
Trem2	18	27	15	15	18	14	16	14
Kcnj8	6	2	9	10	11	15	3	10
Sgcz	9	16	11	14	18	16	4	9
Lemd1	101	11	119	39	84	154	100	30
Hk3	7	8	12	7	11	20	13	14
Ppp2r2c	16	10	8	8	15	13	9	11
Psd4	25	25	16	45	37	20	22	40
Pcdha5	3	14	20	4	10	21	9	12
Nrn1	13	11	14	13	7	13	12	5
Gabra2	37	40	17	12	35	24	27	31
Nr1h3	17	17	13	14	16	16	12	12
Gm10778	13	23	16	16	24	31	26	14
Kndc1	11	22	31	13	21	24	14	21
Gm43844	13	4	9	16	28	26	18	13
Gm10827	12	15	10	10	8	15	5	6
Tdrd6	17	17	10	21	9	19	24	19
Tbxas1	34	27	29	25	42	35	34	25
Gipr	9	12	6	9	13	12	17	14
Kcnmb2	52	52	41	41	34	46	36	21
Gm43119	13	13	8	15	13	7	10	5
Nr3c2	13	20	20	12	24	33	14	33
Rbfox3	8	16	17	16	15	20	16	21
Dpp4	11	19	18	8	14	19	7	17
Arhgap30	29	38	44	15	26	44	27	29
Mei4	19	27	18	11	19	31	24	13
Esyt3	20	17	16	17	23	21	19	19
Ubxn10	22	19	27	10	23	31	15	21
Slc17a9	10	7	8	5	15	12	6	10
B3gnt3	13	14	17	7	19	13	18	5
Pcsk2	27	24	25	41	31	48	22	20
Gm4673	11	5	66	6	73	78	55	11
Ido2	16	17	16	7	13	12	12	15
Tcam1	15	14	10	6	7	19	14	13
I830077J02Rik	10	16	14	14	19	13	20	8
Rimbp3	20	17	13	21	16	15	18	14
Ceacam1	13	21	34	26	19	29	23	24
Gucy2e	11	9	18	6	10	15	16	26
Tap2	9	12	18	11	11	35	9	13
Klhdc7a	6	21	10	5	28	19	16	19
Casc1	25	13	15	24	18	13	20	38
Pcdha7	10	0	7	7	8	16	13	13
Espnl	19	21	21	18	15	21	21	18
Col6a4	26	27	40	13	22	28	5	23
Gm53	13	18	7	7	18	20	14	13
Sycp2	17	25	25	13	25	25	34	16
Gm20696	12	10	9	16	8	13	14	12
Ttyh1	62	57	68	44	58	94	37	40
Mx1	14	9	7	11	13	15	5	13
Pcdhb22	227	31	214	154	25	252	200	22
Slc12a8	14	5	8	8	15	13	16	17
Gpr146	33	30	38	38	7	27	49	36
Clca3a1	7	11	23	7	20	34	9	13
Prok1	11	14	12	15	10	10	16	17
Tmc8	29	26	22	15	21	28	33	13
Gm10644	10	8	13	5	14	10	13	7
Fgf3	11	10	8	10	11	15	10	7
Xkr4	19	22	39	28	24	65	22	27
Lgals3	16	5	11	12	12	13	13	7
Kcnj3	19	12	16	14	24	30	35	27
Tmem198	17	14	17	9	9	19	15	12
Gm16794	26	25	7	16	14	18	14	15
Gm7173	30	28	25	19	35	33	35	27
Gm43422	16	18	18	9	16	13	11	9
Gdpd2	27	24	21	16	23	21	16	17
Mroh7	14	15	16	5	12	18	14	17
Ccdc81	14	8	8	12	15	14	10	9
Tinag	10	11	6	6	11	14	10	6
Gm42998	17	20	14	9	18	20	15	6
3110099E03Rik	9	12	12	3	5	12	7	11
Cyp2g1	6	8	11	8	14	32	5	6
Iqcd	13	12	12	10	8	14	8	6
Cemip	26	23	30	22	39	32	23	36
Abhd3	12	10	17	14	16	24	15	12
Mcmdc2	30	19	17	18	25	13	27	19
Kcnn2	44	35	40	37	43	45	16	34
Ms4a6b	20	20	28	9	27	29	20	21
Lhfpl3	16	11	10	7	26	30	18	14
Mitf	54	82	30	54	64	78	67	26
Gm38020	5	26	23	16	13	14	13	12
Rlbp1	7	10	10	3	11	22	3	13
Nr2e3	38	36	28	15	30	28	26	25
Foxl1	23	13	26	23	19	14	7	7
Cd177	6	19	12	14	16	19	19	8
Kcnt2	39	19	23	19	34	33	23	22
2810459M11Rik	16	11	13	15	20	20	8	10
Arid5a	32	59	58	26	64	85	45	77
Sphk1	44	28	52	29	32	32	35	37
Serpinb1a	21	10	14	13	13	21	8	8
Ttll13	9	7	15	12	9	15	6	15
Gm1305	17	2	10	5	3	16	11	9
Popdc2	8	13	11	4	6	6	11	12
Ptchd4	10	11	7	4	12	10	1	18
Dlgap1	38	40	57	44	73	78	76	85
Ccdc88b	8	19	28	16	17	26	17	13
Ccdc162	29	13	20	6	20	19	25	19
Lrguk	16	11	18	21	14	19	16	11
Ipcef1	19	30	29	28	30	24	27	28
Snph	31	26	40	22	49	56	25	45
Sez6l	18	31	14	9	23	46	15	34
Apobec1	15	14	10	18	9	24	15	18
Tgm3	12	8	7	1	20	15	10	11
Atp8b5	20	13	7	14	6	23	15	21
Scrt1	14	12	20	12	23	20	10	20
Lin28a	11	10	11	25	4	13	14	12
4930525G20Rik	15	10	8	14	22	16	5	8
Fam19a4	9	19	5	12	12	13	16	16
Ptpn7	38	41	21	25	13	32	15	26
AA474408	19	8	6	13	12	13	8	9
Mamdc2	10	14	13	9	6	13	13	9
1700028E10Rik	22	22	12	19	24	15	22	22
Atp2b3	10	7	12	7	12	12	13	13
Prox2	32	27	14	20	24	24	21	15
Myo18b	21	24	32	16	21	39	16	31
Ecel1	16	11	17	15	11	14	11	15
Kcnh5	13	15	11	7	15	14	17	11
Fmn1	46	118	115	55	68	60	105	53
A430057M04Rik	15	12	16	7	8	10	7	16
Gm37453	10	13	12	3	7	12	3	5
Eda2r	15	18	9	16	18	24	31	19
Gm20634	24	29	19	20	24	44	28	13
Nlgn1	31	41	35	25	39	38	38	53
Myrip	2	1	11	9	15	22	5	16
Rbm11	13	23	19	21	20	24	12	17
Rhbdl2	4	8	15	13	16	11	17	10
Six6	13	14	5	6	8	13	25	11
L3mbtl1	17	23	17	10	19	24	15	14
Acsl6	82	85	96	90	87	97	59	48
Grip2	29	34	26	23	18	30	22	28
Frmpd4	37	30	41	62	64	61	42	37
Galnt15	36	11	37	13	30	48	10	25
D030068K23Rik	20	18	27	25	24	20	26	21
Nxph1	15	16	15	7	14	16	20	21
Cd33	17	29	21	24	33	34	28	30
1110046J04Rik	18	8	19	12	10	19	13	11
Galntl6	14	21	21	8	21	29	17	29
Zfp92	18	21	21	11	21	18	24	21
Ptprn2	17	23	22	21	26	35	22	27
Klhl32	48	53	51	73	58	73	52	36
A730056A06Rik	7	7	4	10	16	13	12	9
Cd180	20	23	16	11	18	13	10	17
Rbfox1	20	17	13	4	10	21	17	12
Ptgir	12	18	19	18	27	22	13	17
A430035B10Rik	19	13	14	16	12	21	18	17
Wdfy4	34	36	44	39	36	66	34	33
Cerkl	22	13	23	26	11	24	30	22
Pate2	24	13	14	14	9	25	9	16
Ikzf3	22	12	15	8	17	21	20	27
Serinc4	9	17	13	13	15	32	16	22
Celf6	17	12	27	13	28	34	10	19
Psmb8	4	12	5	9	12	5	13	11
Kcnq1	8	8	14	16	11	14	8	13
Slc4a5	12	12	24	15	24	12	13	22
2900005J15Rik	9	9	17	5	10	17	14	11
Nim1k	31	22	29	26	34	33	20	27
Spdya	11	12	12	7	9	10	9	11
Bcl2l14	26	25	18	22	13	28	25	19
Prkcg	8	14	15	4	13	18	9	13
Fam184b	40	21	34	26	27	41	30	26
Ggt5	27	26	26	17	37	35	17	17
Esrrg	32	35	46	27	49	44	35	41
Plekhd1	19	12	11	7	19	10	13	14
Chrm2	20	14	22	9	13	19	9	18
Lppr5	13	8	5	8	9	12	13	16
Fgl2	13	21	18	17	23	22	13	11
Atp2a1	11	8	3	15	9	23	13	11
Rasgrf1	25	24	17	13	18	15	15	36
Dusp15	12	12	19	23	10	22	34	22
Ifih1	32	32	38	23	24	50	17	33
Trpm6	7	13	26	19	22	30	11	19
Guca1b	10	12	14	10	7	19	11	9
Mamstr	30	37	17	28	33	45	25	30
Gm21814	17	12	8	9	7	9	15	7
Rho	27	15	33	14	15	32	32	26
Fn3k	25	12	20	15	14	17	8	18
Rab3c	47	16	37	34	27	63	25	25
Ikzf1	44	38	31	40	44	38	41	32
Pde8b	26	36	43	23	40	40	23	36
Muc15	11	7	10	6	8	13	12	18
Dnah7a	38	32	28	38	25	26	49	38
Larp1b	43	47	59	36	60	72	35	46
Phf24	22	90	81	61	85	34	75	30
Cfap57	12	9	11	13	21	17	18	13
Fbxo47	19	6	11	14	17	14	10	7
Cldn10	12	13	16	12	10	9	11	11
Ccdc38	13	18	9	5	14	12	14	16
Ar	19	10	14	11	23	22	9	27
Slitrk2	129	113	120	77	52	139	80	32
Mro	7	9	15	11	13	9	11	19
Egf	50	50	40	37	51	56	42	44
Rmst	65	40	69	67	45	68	44	35
Paqr9	37	37	41	28	32	56	26	25
Trank1	22	21	29	16	32	41	19	43
A530083I20Rik	7	11	12	6	8	14	7	10
Shisa9	17	8	13	7	14	13	6	26
Kcnab1	29	22	17	17	37	35	23	34
Slc24a5	29	17	21	7	19	22	17	8
Rgs7	32	27	22	22	32	31	15	24
Zbtb38	185	185	146	146	166	198	178	71
Fgf1	33	29	25	22	22	35	21	33
Tnfrsf11a	24	21	20	17	33	47	15	19
Optc	13	18	16	7	19	13	14	16
Hrh3	31	19	25	24	23	31	24	25
Gm12592	11	5	12	8	13	9	9	9
AU018091	10	4	8	2	13	13	8	14
Scube2	15	16	10	8	19	27	13	19
Gm34294	19	11	21	14	17	45	8	13
Agpat9	16	13	5	7	13	18	7	18
C230057A21Rik	14	16	15	36	13	27	11	12
C1qtnf7	19	33	30	8	23	21	6	17
Arhgef33	10	11	6	14	13	17	6	10
Efhd1	18	23	10	10	34	11	27	10
Parp14	41	49	34	37	42	56	54	35
Muc4	107	110	97	113	89	200	109	66
Inpp5j	58	34	46	29	51	83	34	30
Slc52a3	20	28	19	7	27	21	25	21
Rnd1	9	19	12	7	15	16	11	11
Gm10767	22	14	14	15	9	16	13	11
Spink10	9	13	11	10	9	6	20	7
Grm8	26	39	34	31	29	47	49	39
Sv2b	34	25	41	41	42	58	30	43
Ccdc13	22	17	21	14	13	16	13	15
Gm9796	13	12	14	9	23	16	9	14
Gm15983	11	19	17	9	18	13	10	15
Gcgr	17	17	22	10	19	31	17	16
Gm42636	11	11	15	7	6	12	8	7
Slc2a9	22	21	38	20	37	34	13	39
Gbp9	17	27	40	23	33	63	29	30
Arhgap36	14	25	12	17	16	19	15	16
Tmem178b	35	31	33	47	61	60	28	32
AW822252	14	21	5	14	9	13	13	17
Izumo1	16	20	21	10	13	33	19	11
2410004P03Rik	21	19	12	13	19	19	14	14
Arhgef38	22	31	45	29	39	66	28	28
Cfap44	52	24	36	33	32	55	27	34
Cpa2	28	17	14	13	24	15	19	13
1700003M02Rik	14	10	10	12	16	20	7	11
Colq	14	6	15	20	18	28	18	17
Sptbn5	25	24	23	22	22	38	36	33
1700067K01Rik	13	23	14	9	16	12	9	10
Abcc6	18	26	12	8	4	12	9	20
Rassf5	9	19	22	9	15	14	12	13
Dnaic2	16	17	23	13	14	16	13	18
Ugt8a	31	28	31	38	26	48	23	27
Syt17	27	19	22	16	13	28	17	22
Abcb9	20	17	26	9	18	22	18	23
Gm5546	12	9	16	11	15	11	5	9
B430305J03Rik	10	12	7	8	8	10	8	12
Fam196a	10	16	15	6	23	9	18	15
Pde4c	13	27	11	17	22	23	31	35
Gm10125	23	16	16	19	28	32	15	27
A930001C03Rik	22	16	18	11	20	9	11	13
Kcnh6	20	18	30	13	17	41	16	16
Cacnb4	61	87	75	55	72	87	76	53
Kcns3	12	12	20	9	15	16	11	10
5031434O11Rik	27	20	26	25	20	24	35	19
Mpl	17	24	21	11	20	14	21	18
Fgfbp1	8	18	13	5	23	19	12	15
RP23-367H8.4	24	20	24	10	14	16	15	13
Gm4750	9	8	16	5	11	8	11	11
Nabp1	102	98	73	63	49	79	70	66
Tex26	13	9	13	14	10	16	11	10
Gm26514	23	20	16	20	24	19	13	14
Vit	16	16	26	28	17	30	10	9
Map3k6	23	35	22	15	22	34	32	19
Gm42957	50	63	82	62	19	176	15	12
Cd274	27	14	20	12	26	16	24	12
Robo3	37	38	39	25	19	45	59	34
Tyr	10	11	9	11	2	11	21	11
St18	62	55	95	93	86	104	65	44
Cpne7	23	19	9	12	26	26	18	29
Pcdha11	6	7	7.5	18.5	7	25	21	37
Sall3	4	6	10	7	23	11	20	23
Sspo	70	47	50	50	51	100	71	59
Zc2hc1c	11	11	29	13	12	16	5	15
E430024P14Rik	21	26	19	14	15	14	7	19
Clrn1	35	30	28	32	32	30	33	21
Oasl2	40	57	51	36	49	65	32	36
Dnah8	58	71	66	56	77	76	74	49
Pcdha9	17	14	17	10	18	32	17	18
Lrmp	30	40	25	28	30	22	30	22
Gm20449	18	12	11	18	17	14	12	13
Tlr6	15	9	8	8	10	17	7	14
1700088E04Rik	46	37	38	38	33	45	26	30
Ccdc150	26	19	14	21	24	33	27	23
Gm13212	27	32	20	31	26	14	30	24
Vwa7	25	22	21	13	19	35	26	20
Etnk2	28	20	18	17	24	28	22	23
Gm17244	18	14	20	10	11	10	10	16
Plk5	28	37	24	14	23	21	16	12
1700055D18Rik	21	19	21	12	8	13	26	18
Cabyr	10	8	9	11	5	16	7	10
Ttc9b	12	13	14	10	11	23	10	7
2610305D13Rik	58	50	40	48	28	45	51	23
Rab7b	16	21	11	13	30	23	16	22
Casq1	19	13	13	6	19	20	5	10
Adam21	10	12	4	4	9	10	13	10
Gm37968	14	6	8	8	13	13	12	11
Efcab5	34	22	18	20	35	30	29	26
Ptgs2os2	4	9	6	10	13	12	11	6
Srrm3	41	39	40	34	36	34	39	24
Ccdc148	14	33	20	22	15	23	19	34
Erbb4	15	14	21	15	31	29	31	44
Gm13830	15	45	15	4	6	16	10	14
Was	20	25	16	13	12	22	22	9
Dgkk	36	33	39	28	51	40	33	38
5730405O15Rik	16	23	14	8	13	13	6	9
Gm37941	11	10	10	9	12	9	8	8
Zfp804a	9	11	11	10	7	23	11	21
Ntrk1	13	19	13	12	17	24	21	9
Car9	14	15	20	5	20	23	13	13
Ky	22	24	15	11	18	19	17	21
Serpinb8	24	18	24	12	24	33	32	27
Cd164l2	19	17	14	14	15	17	16	8
Tnfsf13	6	14	3	8	9	16	11	9
Chdh	22	21	13	8	18	27	15	28
Grid2ip	15	20	18	20	17	14	23	29
Klhdc8a	13	18	12	6	7	17	10	15
Gm960	8	19	8	9	12	14	6	13
Adh7	18	16	3	4	14	23	9	15
Asic2	26	15	43	29	21	51	24	15
Inhbb	15	16	11	6	13	22	8	15
9430037G07Rik	23	37	22	11	22	39	16	19
Gm42837	18	24	14	13	24	10	10	10
Clec1a	33	29	17	34	20	49	29	30
Trhde	44	34	52	54	58	91	37	36
Faim2	12	9	10	9	14	17	5	16
Kcnk10	13	11	24	18	12	34	10	9
Ankrd55	12	12	21	6	10	19	15	14
Rorb	38	31	26	35	29	45	30	54
Bicd1	78	88	107	102	105	165	104	121
Aqp11	36	45	44	39	41	47	33	40
Ncf2	27	39	37	25	30	36	25	38
Sox17	65	43	29	55	34	64	51	41
Olfr1372-ps1	30	10	17	6	15	25	16	13
Synm	46	79	61	49	65	100	53	49
Styk1	20	14	10	9	15	17	17	24
AI607873	7	11	11	6	12	9	8	14
RP23-4F16.12	17	12	22	20	15	21	16	21
Csmd2	54	48	55	40	68	118	61	64
Platr14	12	12	7	12	13	12	7	10
Phex	32	29	30	37	29	27	38	25
Serpinb6b	18	10	12	16	12	14	17	13
Cndp1	15	12	15	9	23	12	19	23
Syn2	39	44	50	29	51	53	15	34
Mettl21c	4	16	2	2	8	17	15	18
Gm16244	16	17	16	18	18	12	13	12
F830016B08Rik	10	7	24	9	12	26	13	12
Tmem132b	21	22	15	16	23	29	21	35
Plscr2	12	11	11	16	8	26	17	17
Scn4b	22	33	16	25	20	36	31	18
Fabp3	18	15	15	12	15	17	15	3
D430036J16Rik	21	21	23	27	20	26	9	18
P2rx1	20	23	18	21	20	16	25	15
Tcf24	17	14	13	15	12	11	20	25
Ica1l	23	29	16	25	12	21	14	30
RP23-325D10.3	80	96	13	60	16	2	85	20
Chac1	6	11	13	6	12	14	7	6
Gm10433	24	9	18	13	24	21	15	10
Svop	9	23	27	20	16	40	12	21
Upb1	14	6	11	11	15	10	11	27
Krt75	12	19	14	7	26	22	8	12
Abca8a	9	17	18	3	24	27	5	31
Ppp1r3fos	10	13	9	11	10	13	11	15
Mettl21b	15	13	6	6	6	16	10	10
Junos	17	17	15	17	21	30	19	18
Ackr1	14	2	62	35	76	7	46	9
Hpca	32	34	47	27	20	44	18	21
P2ry2	31	20	23	5	20	26	9	19
Mroh3	11	21	5	12	10	18	25	13
Tal2	22	12	10	4	4	19	8	11
Slc16a12	22	23	18	16	22	29	17	15
Colec10	18	18	24	18	14	29	40	17
Actc1	11	18	16	5	12	14	19	6
Gm26794	26	21	27	21	30	40	11	16
Grik2	45	28	42	60	36	53	43	43
Pax6	127	103	189	247	134	295	126	84
4732471J01Rik	24	19	19	21	13	33	22	20
Tifab	13	21	19	13	21	12	7	13
Trpc4	31	17	35	20	46	39	26	43
Gm15787	23	27	11	21	28	13	13	16
Zmynd10	22	18	12	4	12	17	9	12
Nkain3	35	22	29	39	44	43	20	27
Chrnb4	12	12	17	11	14	19	19	13
Loxl4	14	19	19	19	15	21	16	20
Htr3b	11	12	12	15	10	10	14	9
Aire	10	10	9	4	11	19	14	24
Oas1c	17	8	15	11	7	16	15	12
Prr15l	16	39	33	15	13	9	22	28
Aif1	10	14	8	9	16	7	10	12
Pcdha12	17	6	19	10	15	18	17	20
Tfcp2l1	36	73	68	52	49	77	50	36
Pcdha2	27	43	53	24	50	43	57	37
Gm16638	15	16	15	24	13	19	15	7
Gria1	76	61	77	39	97	54	46	45
Kcnip4	31	33	11	18	15	27	21	31
Ptgdr	19	16	8	5	17	10	5	12
Ajap1	13	7	17	10	3	15	6	12
F5	23	46	39	45	61	55	57	28
Rab9b	12	13	16	11	26	14	19	15
Nipal4	17	20	10	10	18	17	8	13
Gm12758	34	34	26	23	25	23	25	20
Smpd5	18	17	20	21	23	20	25	13
Scn2a1	57	56	31	33	50	74	57	61
Fbxl12os	50	42	31	29	29	40	30	23
Pdzd7	40	34	34	25	27	44	18	23
Gm5946	18	19	5	9	20	13	16	14
9230116N13Rik	26	22	22	19	14	26	13	18
Clcn1	22	33	31	34	13	21	24	30
Gsap	53	59	63	57	60	85	62	55
Plcxd1	14	20	18	16	26	19	6	27
C230062I16Rik	12	11	9	8	16	10	18	9
Rps2-ps10	78	46	49	45	50	61	55	7
Unc79	55	53	69	48	60	104	59	65
Fut9	70	70	77	76	95	112	102	63
E430014B02Rik	13	16	2	13	9	24	13	12
Dchs2	13	33	24	11	32	45	4	41
Gimap1	24	30	34	23	38	43	22	25
Slc35d3	10	11	7	9	11	12	14	10
Cbln3	23	17	21	12	14	31	20	23
Fgf7	27	28	30	22	27	41	24	21
Col6a6	55	60	65	29	84	133	33	39
Tenm1	49	60	72	40	90	76	63	78
Tcte2	59	41	31	47	35	66	45	46
Pth2r	14	11	14	8	10	11	9	10
RP24-470M22.10	18	31	22	27	25	27	33	7
Tmem211	19	22	29	31	26	58	28	7
Gm12503	17	16	15	11	14	24	13	12
Ptprr	22	21	22	37	32	53	33	33
Gpr176	10	16	9	4	4	15	1	15
Plaur	19	10	16	7	20	15	23	20
C77370	57	91	83	103	96	135	124	105
E030013I19Rik	22	16	11	17	14	22	14	21
Hgfac	24	19	20	7	17	25	19	23
8030423F21Rik	17	13	10	8	15	11	11	11
Gm37120	17	14	19	22	20	16	25	23
Slc41a2	15	28	16	22	18	31	20	26
Ddx4	9	14	10	1	7	15	7	11
Kcnn4	13	11	6	16	21	13	26	28
Chmp4c	23	32	45	34	39	51	25	40
Adamtsl4	16	26	25	10	21	20	14	22
Scn1a	99	78	104	73	96	107	117	95
Lrrn4cl	14	12	9	18	13	24	12	10
Zfp85os	18	35	16	16	19	16	19	23
Ms4a6d	4	15	21	18	15	17	9	9
Unc13d	23	47	28	32	36	25	44	28
Dok7	22	24	13	16	23	38	16	21
Eva1c	19	8	17	13	36	22	20	23
9530056K15Rik	28	21	21	19	13	40	16	18
Naaladl2	41	55	37	29	43	58	40	46
4833422M21Rik	19	20	23	15	21	30	16	15
Slc16a4	24	16	20	8	8	27	11	18
Themis2	15	11	14	20	7	20	23	12
Gm43428	10	6	5	4	5	12	12	15
4921504A21Rik	10	10	17	7	22	23	6	11
Tmeff2	35	29	30	44	48	59	32	28
Slco4a1	43	35	26	40	28	44	39	27
1700018A04Rik	17	12	17	7	13	12	16	9
Fmo5	43	44	50	27	55	65	49	33
Nod2	48	51	37	39	43	59	35	34
Apol8	8	13	11	12	12	12	18	17
Irf8	35	40	30	24	20	30	22	34
Gimap5	13	11	8	11	23	22	11	21
Itgal	32	39	45	31	18	42	30	37
Phactr1	260	200	376	342	235	457	224	62
Gm973	22	32	24	28	23	28	37	29
Scel	12	20	6	9	16	25	8	12
Gm5860	31	22	27	24	42	30	23	12
Sqrdl	33	18	24	20	25	30	27	22
Cldn34c1	60	156	43	58	44	50	67	41
Mas1	20	17	10	16	21	32	19	22
AF529169	53	55	28	44	47	62	35	39
B3galt2	20	28	22	11	37	54	23	37
Tmem40	16	13	15	13	18	17	21	15
Cntnap5b	7	19	13	24	20	60	17	23
Gm128	16	4	8	11	6	12	9	13
Nmbr	19	29	19	8	17	24	17	19
Zfp385b	43	42	47	35	51	76	39	44
Gm43379	38	39	32	36	26	44	34	31
Adh1	3	7	6	7	11	14	11	11
Trim30a	18	20	18	13	19	26	7	21
Aldh1l1	22	19	19	33	24	38	16	26
2810403D21Rik	36	26	32	23	28	30	39	37
Nup62cl	11	15	5	8	5	8	23	11
Gm11346	17	15	24	22	15	20	22	18
Zfp473	117	89	92	76	45	97	97	93
Gramd2	29	13	40	20	21	27	22	29
Rims3	29	21	46	26	18	37	18	36
Gm4419	8	15	14	9	15	21	10	7
Lmod1	27	29	21	22	28	45	25	16
Fam163b	6	11	7	4	12	13	8	12
Abhd15	7	5	20	14	13	15	8	15
D030055H07Rik	44	36	34	33	47	45	35	31
Slc46a3	20	21	20	28	21	28	28	18
Nr5a2	42	36	50	48	46	65	37	36
Gata6	15	9	13	6	16	21	7	13
Nipal1	19	21	27	20	30	41	18	20
Ctxn3	12	12	19	26	8	18	10	6
Insc	22	37	22	4	12	30	7	24
RP23-137A24.3	22	22	28	22	14	17	22	16
Rbm44	14	3	13	11	9	12	19	31
Ptchd2	20	27	25	19	13	29	32	24
Diras1	20	19	17	14	12	28	20	14
Tecta	41	24	26	19	46	44	22	39
Camk2a	66	84	75	12	48	43	19	46
Fam92b	11	14	22	9	17	22	5	8
Srgn	27	27	20	29	36	31	31	16
Gm2788	10	12	10	6	12	9	5	9
Nespas	22	17	22	27	18	24	23	17
Csf2rb2	10	16	10	17	24	18	25	19
Dpf3	47	45	40	50	52	113	41	30
RP24-67F19.6	19	26	14	12	25	28	8	16
Fam110c	7	13	9	10	11	18	5	11
1810062O18Rik	10	11	16	8	16	10	10	11
Dcdc2a	34	24	31	32	46	48	39	36
Ryr3	65	53	52	32	87	133	58	85
Mtm1	63	80	62	54	59	76	70	90
Ccdc17	32	28	30	14	23	34	13	19
Gm37785	14	20	4	10	11	27	14	10
Atp6v1b1	11	21	25	8	30	46	22	24
Ncf1	34	51	50	40	52	53	40	28
Syt2	64	43	78	66	75	79	61	41
Gm43032	8	5	8	8	7	16	16	13
Sybu	15	17	16	16	13	28	22	15
Mlph	23	38	15	21	21	43	12	25
4932441J04Rik	13	30	21	18	31	47	23	20
Hist1h2be	40	39	41	43	39	43	23	29
5430427N15Rik	15	10	18	10	8	9	5	10
Il33	14	15	11	7	25	32	24	22
Adamts8	33	22	16	23	24	40	26	25
Slc14a1	45	27	61	58	66	41	25	21
Arhgap40	15	8	11	13	21	24	11	10
A130051J06Rik	16	16	12	18	11	18	9	11
Chrm1	3	35	31	20	42	43	41	46
Klhl30	18	21	8	16	10	11	4	13
Crb2	49	55	59	82	63	101	51	33
Corin	18	16	23	18	26	35	21	33
Atad3aos	18	35	11	16	13	11	14	10
Papolb	20	11	8	11	17	8	9	18
Nell1	19	32	30	23	28	45	22	30
Bend6	23	25	20	23	31	28	12	19
Pkdrej	27	19	24	21	22	27	29	30
Myo1f	37	32	31	38	33	42	28	27
Tifa	36	35	23	21	25	38	21	22
Cdh8	43	42	53	55	48	63	71	44
Synpr	44	39	40	36	35	39	44	42
Nr6a1os	12	9	5	11	11	9	12	5
Gm4651	22	10	12	10	8	13	15	12
Crip3	20	15	8	12	13	14	10	16
Gng13	12	6	11	3	12	17	4	4
Gm10654	25	17	23	25	30	19	31	7
Itgb2	29	17	32	28	11	20	17	20
Rsph1	6	7	10	9	11	12	8	5
Vmn2r29	13	14	18	12	15	16	13	11
5730522E02Rik	27	21	22	27	27	31	34	29
Trim9	54	38	32	32	48	66	36	32
Gm26672	27	28	40	26	26	34	45	37
Zmiz1os1	10	15	13	18	21	19	10	15
Tmem132e	61	62	65	45	70	57	40	36
Fam187b	27	25	25	28	25	20	20	28
Gm9905	25	15	12	15	8	14	5	8
Fstl4	18	19	23	15	24	25	15	19
Dlx1	94	124	85	45	93	71	89	46
Esr2	30	14	16	22	16	24	13	23
BC039771	14	12	13	23	17	14	10	21
A230052G05Rik	7	9	12	11	6	15	7	10
Nkain2	25	17	8	19	10	29	17	19
Scnn1g	13	11	6	3	5	5	13	13
Spata2l	28	43	21	20	35	35	36	22
Apobr	15	15	10	14	15	22	5	23
C130012C08Rik	25	24	16	19	16	26	16	16
Ptchd1	46	40	39	39	53	59	36	23
Hcn2	16	19	11	9	23	26	19	19
Gm3558	17	14	6	10	5	17	15	9
Adrb3	19	29	13	10	11	19	12	26
Cmya5	34	32	32	17	55	66	24	52
2022-03-04	7	12	13	8	14	20	7	20
Car5b	25	22	35	18	24	25	35	29
Ccna1	23	17	22	11	23	29	12	15
Rtl1	30	25	19	12	26	37	15	28
Tymp	22	9	24	6	21	18	34	9
Hpgds	47	46	18	50	50	39	26	34
RP23-336L12.3	11	15	17	10	13	10	9	10
RP24-358M18.2	22	15	12	17	21	24	8	11
Dll3	20	10	35	27	25	30	28	17
Rab37	42	40	31	43	44	52	32	25
A830039N20Rik	8	10	18	18	20	15	13	6
Gm16701	11.5	5	6.5	11.5	14.5	20	2	5
Gjc2	10	10	10	5	13	11	11	10
Rxfp3	35	22	29	26	32	53	15	19
Atp6v0a4	19	25	21	12	14	35	16	27
RP23-334M3.7	19	10	12	19	9	14	6	15
Ccdc122	24	20	14	22	17	32	21	15
Doc2a	40	32	28	33	27	44	32	25
Ptk2b	40	59	40	40	39	51	39	52
Slc26a1	49	39	29	31	43	70	33	41
Irx6	34	21	14	26	21	30	28	22
Zfp536	153	97	164	172	175	215	82	74
A430110L20Rik	30	26	23	10	14	26	7	22
Spag16	27	39	32	26	15	23	34	33
Ncf4	7	6	16	18	18	10	17	14
Tmprss4	25	12	26	19	28	77	24	20
Fam78b	116	147	121	146	111	89	126	70
Ly6g5b	12	13	16	12	17	15	21	10
4632427E13Rik	72	80	70	88	57	109	75	67
Cntn3	60	65	71	31	57	43	44	50
Mocos	20	26	19	12	24	32	18	13
Tmem151a	16	15	17	15	18	15	14	24
Adora1	48	65	61	41	53	78	90	63
Alk	26	18	26	14	20	38	17	22
Lrrc23	25	20	9	10	8	19	12	13
2310002F09Rik	22	26	20	20	23	20	16	24
D130020L05Rik	20	10	21	18	15	20	14	11
Gm26735	18	15	11	17	12	17	27	12
Zfp54	37	21	13	40	15	26	25	25
Caps2	8	16	11	13	11	10	15	21
Slit1	40	33	36	35	38	74	31	35
Lrrc3b	15	14	24	19	29	26	16	14
Arhgap6	96	76	82	61	78	128	68	58
Strip2	67	63	49	41	58	59	75	60
Samd13	7	15	18	14	11	22	18	18
Cdh15	22	16	17	17	23	20	11	13
Lingo2	110	93	127	112	113	216	88	68
Pcdh11x	67	83	76	96	162	207	116	116
Hkdc1	27	26	27	22	24	31	37	28
Gab3	18	15	6	9	10	14	16	21
Tmem88b	17	13	13	9	2	21	11	16
Btc	21	22	19	19	34	28	17	35
Gm9602	7	13	8	14	10	9	12	11
Gm43194	11	2	20	25	7	21	6	11
Cyp27b1	19	15	20	8	16	13	17	18
Gabbr2	33	42	40	31	28	53	31	34
D130019J16Rik	10	13	2	9	4	7	14	10
Cilp2	16	20	11	17	16	16	20	20
Kcnc4	20	14	18	16	10	43	20	17
Ankrd22	11	15	24	11	17	19	7	12
Rnls	22	13	9	11	20	12	17	9
Tmem125	22	19	6	19	20	31	28	18
Cfap45	26	20	16	26	28	26	17	31
Ccdc37	19	19	18	8	18	25	25	30
Sync	7	13	7	3	13	19	13	15
Gm2136	8	11	7	8	18	8	4	12
Card9	13	18	10	12	7	9	12	13
Cntn1	68	58	81	58	78	91	53	59
1700120C14Rik	15	4	13	7	5	24	9	10
Pnma1	9	15	14	14	12	16	6	11
Gm10000	23	24	18	26	22	33	22	14
Paqr5	21	14	16	13	23	15	18	32
BC085271	12	17	15	17	12	10	17	11
Gad2	45	49	53	67	46	64	51	28
Aox2	41	40	52	34	41	118	29	27
Rgs17	48	49	54	32	51	58	52	45
4930590J08Rik	35	35	25	25	22	32	34	28
Cabp1	43	32	46	42	49	57	45	36
A530084C06Rik	9	14	22	3	13	7	12	15
Dgkb	28	26	32	37	32	45	23	26
4930570G19Rik	16	12	30	10	7	27	14	25
6430550D23Rik	15	36	16	9	12	15	11	34
Pdia2	3	1	17	20	26	29	3	13
Acsbg1	7	7	18	3	16	17	9	20
Gm16299	10	23	17	7	12	14	8	13
Tmie	24	27	17	10	17	18	12	16
AI467606	11	17	7	2	19	15	9	13
Slc44a3	42	35	34	28	37	56	35	24
1700034H15Rik	34	29	31	20	27	63	19	38
Emc9	23	11	16	7	12	15	8	16
Col19a1	36	25	18	23	26	27	24	37
Fcgbp	33	44	35	40	33	87	43	65
Gpr160	26	16	30	14	26	26	32	34
Tlr12	12	19	17	15	25	16	14	17
Gm42572	14	12	12	27	17	21	17	16
Pnpla3	39	33	35	31	28	74	27	22
Slc25a48	12	28	14	17	16	38	17	16
Mdm4-ps	39	37	39	25	53	42	37	31
Gm11541	18	16	9	12	13	11	6	8
Phyhipl	40	52	46	44	38	94	46	64
A830082K12Rik	93	111	55	118	53	126	96	47
Nos1ap	45	57	44	38	46	72	49	51
Dram1	27	14	14	6	12	28	7	16
Tmod4	25	15	19	8	22	28	10	12
Pbld2	50	34	39	25	34	54	37	34
C2cd4c	25	32	29	17	32	35	25	33
Adap2	7	10	8	11	15	14	15	10
B3gnt8	35	33	47	24	43	58	27	47
Chrna3	13	11	5	11	11	12	7	15
Tnnt1	22	27	29	28	28	52	27	17
Gpr182	16	8	20	3	12	20	9	19
Ttll11	32	27	28	24	34	33	45	41
Nrxn1	231	179	212	179	243	290	197	223
Dok6	23	18	12	19	18	32	37	26
9330159M07Rik	41	32	33	23	25	57	45	47
RP24-441E15.4	19	17	18	18	14	22	12	8
Pitpnm3	29	35	33	27	34	62	30	53
Gm37161	12	15	11	4	12	28	13	13
Hhipl2	36	35	22	15	17	38	18	19
Ttc21a	16	24	26	19	26	45	14	31
Fads6	24	22	23	35	29	32	28	33
Il20rb	45	36	34	55	43	48	33	42
C230004F18Rik	26	32	34	12	20	31	32	19
Map3k15	23	25	18	27	21	25	26	21
Pla2g3	22	27	33	16	41	38	22	33
Scin	18	17	19	2	13	34	13	20
Gm10657	19	18	5	13	12	12	9	5
Gm21986	461	36	494	23	18	632	68	27
Lca5l	34	36	27	31	31	55	28	37
Cdkl2	38	34	35	37	39	57	28	41
Plekhb1	34	49	53	24	33	54	28	38
Samd9l	13	24	33	16	19	11	26	28
Cnpy1	79	40	94	55	62	143	46	48
4831440E17Rik	16	10	7	10	4	16	11	5
Adm	11	13	10	7	10	15	12	14
Sec31b	22	20	22	6	14	15	18	22
Card14	23	35	32	15	31	21	21	33
Plac8	11	14	18	19	7	13	5	12
Parvg	20	21	25	28	10	40	21	27
Smco3	12	24	18	13	32	47	18	24
Pamr1	22	26	35	8	33	36	20	33
Hcrtr2	17	23	20	22	27	22	24	33
Dio3	20	17	11	9	25	46	5	17
Ccdc141	75	75	44	68	82	87	98	84
Cetn4	28	23	18	20	21	34	24	26
Panct2	17	18	44	22	21	44	27	23
4930481A15Rik	33	29	26	19	37	38	24	20
Atp6v1g2	49	85	48	37	30	43	29	31
Hand2	11	14	9	0	7	12	0	11
4930578C19Rik	26	23	22	26	28	34	29	23
Impg2	40	46	39	35	46	69	47	52
3110057O12Rik	150	129	111	98	120	184	101	110
Pipox	12	12	14	17	13	13	16	15
Gm43696	15	10	19	20	26	31	30	30
Eif2c5	12	23	13	5	10	11	25	7
Gm10062	19	19	16	18	14	12	24	9
Gm13262	10	14	10	8	18	13	9	10
Trim6	26	36	41	46	28	31	29	35
Trpc6	19	25	15	20	19	13	7	15
Gm2762	42	41	35	28	40	34	37	36
Nlrp5-ps	23	26	47	23	36	18	73	23
Abhd1	16	20	19	12	15	23	11	19
Ccdc142os	20	12	10	9	12	18	15	13
B3galt1	43	41	44	109	49	51	107	45
Gm43654	14	9	15	24	23	20	25	17
Myh11	16	21	19	10	20	32	11	33
0610038B21Rik	8	11	12	9	10	19	11	16
Cdh26	30	24	41	20	36	59	31	20
RP23-200C3.7	26	22	26	18	16	31	17	25
Usp29	70	68	63	45	101	73	88	79
A930012L18Rik	17	14	12	7	14	17	15	14
Tcfl5	35	25	24	21	36	28	19	22
Ccdc96	32	23	26	25	32	41	23	18
Rnf152	54	91	92	64	72	75	73	85
AU022754	7	19	13	5	7	11	12	15
1700019D03Rik	31	36	29	26	25	31	53	33
Gabrb3	106	84	116	87	111	136	77	75
Eci3	12	11	10	11	8	16	5	8
Rab39	11	19	18	14	18	13	20	15
Rnf17	38	24	35	31	13	17	43	26
Scnn1a	66	75	68	57	64	76	62	56
Abcc3	27	27	30	28	26	27	23	37
Lcp2	36	44	35	37	53	59	42	37
Aadat	11	5	10	9	5	5	15	9
Steap1	20	12	18	12	19	18	13	9
Mpzl3	64	65	39	51	54	77	40	57
Gm26901	27	31	25	18	17	29	25	24
Mfi2	17	16	9	9	15	25	21	21
Irs4	18	24	22	11	28	30	27	32
2810039B14Rik	38	62	56	39	50	63	37	45
Upp2	29	26	37	31	41	41	36	44
Fgf20	19	20	27	15	13	36	17	10
Wdr66	67	60	81	61	47	111	49	58
Nfe2	35	59	45	58	52	61	44	47
Kcnq3	98	65	86	61	85	89	70	75
Slc9a7	10	8	15	17	16	27	14	25
Gm10614	9	17	10	11	11	14	12	13
BC055308	13	16	7	13	15	14	17	13
AI854703	40	51	32	32	29	26	32	35
Atp10b	45	69	76	45	73	92	36	54
Calr3	17	10	5	10	12	18	21	13
AU021092	12	20	14	4	25	12	23	7
Rag1	27	32	33	33	44	38	34	34
2022-03-03	34	31	25	25	32	34	59	34
Gm37711	9	13	14	8	10	7	11	9
Sdr42e1	31	45	38	28	46	62	35	31
Sorcs3	17	17	15	16	14	41	20	29
Cadm2	39	61	51	34	75	69	40	70
Kcnb2	103	27	99	83	108	139	85	97
Slc1a1	38	44	52	36	50	74	36	43
Ace	21	37	33	31	45	48	44	35
Gm15952	20	22	16	9	9	7	10	6
Gm15728	23	18	19	12	18	18	17	21
Ak7	5	8	5	8	12	13	14	16
Rwdd2a	19	17	18	4	15	20	3	16
Dusp27	66	72	58	43	48	62	34	39
Cys1	27	18	29	10	39	35	25	34
Gm42868	20	23	27	16	10	25	18	14
Slc45a1	31	25	35	21	15	32	20	25
Kcng1	37	44	25	29	26	44	23	36
Irgm1	45	47	46	36	45	53	40	38
Gm6288	15	10	11	8	13	11	18	15
Gm26847	20	20	23	17	18	11	14	11
Adrb1	20	39	37	15	32	28	8	13
Gm42820	14	18	12	16	18	26	19	16
Itga7	19	17	26	10	25	36	14	21
Rbm47	90	88	101	88	94	135	100	92
Car10	30	36	29	9	32	33	34	58
Btnl9	40	53	27	28	48	36	25	38
Fhl4	21	18	17	8	19	13	11	14
Rsph10b	30	34	16	27	24	46	27	19
Abcc8	20	30	25	15	26	37	18	26
Gm4425	14	19	12	12	2	5	12	15
Ly6g6f	6	11	21	11	9	14	8	6
Pklr	5	13	12	8	9	6	20	25
Creb5	249	218	203	229	249	259	223	179
Gm37960	6	10	9	11	17	9	13	10
Mpv17l	63	46	48	59	57	77	50	62
Sh2d5	21	46	47	39	28	45	58	25
Lrrc34	20	26	24	21	25	34	31	10
Cbln2	27	38	25	22	29	51	32	32
Rgs9bp	40	33	27	21	31	48	35	35
C1rl	22	18	17	15	13	16	11	16
Steap2	178	175	161	140	162	177	167	181
Efcc1	33	40	16	19	34	37	6	33
Adgrv1	97	128	82	99	118	124	148	153
Skap2	75	94	63	73	73	113	67	70
Slc14a2	6	9	14	8	8	17	12	18
Ccdc85a	51	79	90	61	87	108	81	90
Mzf1	150	134	141	86	106	156	117	91
4930579K19Rik	13	10	11	12	4	11	8	13
Elmod1	13	5	12	8	13	16	11	14
Mir99ahg	164	172	118	182	106	161	105	116
Col28a1	27	23	27	21	28	28	31	27
Tdrd9	45	34	31	32	35	26	37	33
Cfap69	75	66	88	76	90	99	76	70
Sez6l2	59	43	64	70	64	78	47	38
Chst8	67	52	43	50	57	68	51	47
Gfi1b	8	16	16	14	3	20	31	17
Dnah11	29	61	45	22	58	68	38	80
BC100451	15	9	12	10	15	6	18	19
Tspan32	14	16	22	29	15	17	32	35
Oit3	20	11	10	15	17	17	12	16
A430108G06Rik	11	24	11	15	19	15	12	15
T	27	27	17	16	10	15	23	16
Ablim3	21	20	25	6	11	20	15	26
Nrip2	38	29	22	21	20	18	14	37
Riiad1	12	7	10	14	12	17	10	5
9330160F10Rik	13	8	9	11	22	10	9	15
Cyp2u1	38	18	29	24	17	22	26	38
Tmem106a	20	16	10	14	21	27	16	24
Unc13a	105	82	144	105	94	267	94	82
Ocel1	60	50	30	21	43	30	31	51
Gm42531	24	31	26	33	14	29	19	22
Clec1b	39	33	36	58	39	22	45	32
Slc25a21	20	22	22	24	22	17	30	27
Tlr5	44	54	62	50	52	58	50	58
Phtf1os	33	62	39	23	12	37	14	22
Gm26777	22	20	28	25	24	54	22	14
Kif17	46	35	41	24	45	49	31	32
Dlec1	55	61	57	34	44	58	52	49
Megf11	38	58	57	38	54	56	62	88
Nkapl	9	20	11	9	13	9	14	8
Steap3	42	61	46	43	44	58	57	56
Gpihbp1	16	17	19	9	30	18	11	22
Sstr5	16	2	8	14	11	8	8	15
Agbl2	72	87	64	50	75	128	65	49
Rapgef4	42	32	40	30	82	57	54	52
RP23-361O12.4	20	69	51	46	72	72	61	17
Gcnt4	34	22	14	11	25	27	23	28
4933406C10Rik	22	15	21	15	14	21	14	16
H2-K1	43	36	53	43	48	82	43	40
Myo16	52	27	24	17	36	40	41	37
Lrrc7	71	71	56	27	66	87	75	79
Rims1	63	51	51	24	63	58	54	53
Tmprss11b	9	23	19	6	22	14	13	23
Slc1a2	91	113	71	25	67	127	46	83
Dach2	72	82	60	72	63	100	83	72
Adra2b	29	31	13	36	38	21	57	44
Cnbd2	41	33	37	22	22	27	25	30
Pip5k1b	42	28	45	30	39	31	33	25
Ecm2	13	13	15	12	15	12	18	20
Apon	18	13	11	10	17	16	18	9
Umad1	76	84	78	70.5	37	90.5	36.5	61.5
Ccpg1	152	106	102	136	110	118	149	83
Gm16365	23	13	14	16	12	21	8	11
Crybb3	17	13	17	15	16	23	11	26
Gm26710	17	8	19	6	12	14	5	10
2022-09-04	67	52	45	47	59	56	40	48
Nos1	58	61	73	41	98	93	65	83
Mfsd7a	21	22	25	12	21	28	15	14
C230037L18Rik	14	19	21	11	9	25	13	16
Gp1ba	24	49	49	33	39	49	56	29
Scn9a	180	112	281	206	221	339	185	110
Cdh9	17	9	16	18	16	23	15	18
Sash3	12	12	32	16	14	18	18	15
B230377A18Rik	17	17	13	7	23	19	14	11
C4a	67	55	43	21	48	55	48	45
Spo11	59	62	32	37	37	49	39	37
Gm36070	16	9	15	16	18	26	14	16
Micalcl	33	35	43	28	28	54	38	30
L1td1	38	44	46	40	40	56	40	37
Lgals12	24	28	23	22	21	49	29	36
Gm608	1191	1752	1491	194	396	1508	1209	144
Slfn5	24	37	30	25	32	45	22	32
Gm12925	11	10	9	2	11	13	5	10
Efhb	4	10	12	7	16	14	13	15
6030443J06Rik	27	37	52	47	36	49	43	64
Ly6g6e	12	12	13	3	19	10	12	15
Artn	23	38	13	19	32	21	26	23
Gm20633	8	15	15	12	13	28	12	16
Gm3164	16	19	13	22	12	18	29	11
Oprl1	80	74	49	51	75	89	80	82
Pof1b	18	20	25	10	47	36	29	22
Igtp	38	30	39	29	34	29	32	29
Nrxn2	112	118	151	105	144	225	91	119
Snai3	11	14	11	13	12	17	12	9
Oscar	16	15	7	9	4	14	5	13
Baiap3	46	49	38	32	44	60	40	44
Clca2	22	17	13	17	30	23	15	30
Tbxa2r	24	28	18	21	32	23	15	10
Fcrl6	15	17	15	6	7	8	9	21
Ttll6	20	23	39	20	24	51	15	25
Gm26637	13	15	10	10	14	11	8	13
Slc6a13	17	14	12	11	9	17	23	19
Sertm1	32	54	45	32	53	75	40	34
Kcnh1	17	47	36	26	45	37	31	45
Gm38250	16	9	9	13	14	22	19	7
P2rx3	28	26	20	27	39	23	22	24
RP23-142A14.5	31	13	18	17	14	21	15	10
Car8	59	57	52	28	58	70	39	22
Prox1	81	104	71	86	95	133	94	58
Cd52	10	7	10	6	9	18	11	8
Catip	16	19	12	8	11	19	13	22
Kctd8	28	14	21	17	17	36	19	27
Htr2a	13	24	22	10	7	26	17	17
Epha5	144	116	95	85	129	139	137	124
6330549D23Rik	57	49	63	54	50	57	54	41
Spi1	14	21	22	19	26	26	16	19
Cd36	36	47	43	22	37	46	54	48
Adamtsl5	34	23	28	19	30	43	44	50
4930523C07Rik	47	50	57	40	66	81	59	68
Ttc30a2	16	0	13	0	16	19	0	14
Slc2a5	22	25	30	30	28	30	21	23
Arc	24	24	21	12	10	24	27	30
Il18rap	50	51	42	40	59	37	47	43
4930524O07Rik	19	24	14	30	19	30	21	21
Lat2	37	34	35	36	21	39	40	36
Thbs4	22	13	21	11	13	18	21	21
4921536K21Rik	21	12	12	20	8	15	9	15
Dmrta2os	17	17	38	30	27	35	12	7
Usp44	25	16	21	20	23	27	19	17
Gm16565	16	20	18	21	9	15	20	15
Abca4	48	81	75	58	60	68	83	83
Zfp354b	46	50	38	28	31	45	37	26
Sytl2	77	68	65	56	57	112	47	53
Fcgr1	16	19	18	10	14	29	10	17
St8sia3	28	52	44	43	45	46	32	48
Rnf32	75	73	61	44	70	70	46	62
Lrrc48	25	43	26	20	36	32	28	31
C130023A14Rik	21	33	6	19	5	19	16	18
Adap1	15	26	21	18	19	30	17	25
Gm14387	9	15	11	11	12	12	14	12
Cacna1a	73	79	75	55	89	119	64	84
Art5	22	15	20	10	22	28	15	20
Catsperd	16	14	8	15	11	16	15	15
Slc25a43	8	12	10	9	11	23	9	13
Gm42528	10	19	29	10	15	27	23	20
Rgs4	33	44	32	22	37	73	37	34
Gm17259	38	46	27	26	32	45	27	27
Tmem150c	43	48	55	30	36	55	40	49
Tnfrsf1b	36	20	30	29	29	24	37	23
AI118078	29	32	41	32	37	29	27	37
Syt12	66	53	55	57	47	82	46	38
Kif6	33	45	40	47	55	63	43	42
Gm12504	21	26	29	19	11	31	12	15
Tfpi2	4	13	8	13	7	12	2	11
Syn3	58	86	65	67	82	105	78	79
Pvt1	55	61	45	50	49	69	59	68
Cntn5	23	39	24	13	33	63	26	33
Gm37534	33	16	26	34	26	32	31	31
Gm43593	4	9	10	10	9	13	11	8
Gm17518	16	17	10	12	13	14	17	8
Agbl3	103	94	73	85	90	138	83	101
Gm12743	18	17	21	16	22	19	19	22
Brsk2	100	70	112	118	85	155	101	65
5330417C22Rik	40	26	40	31	46	69	36	49
Dapk2	22	38	20	25	24	26	31	24
Dgki	48	45	43	48	49	52	43	48
Pcsk9	46	36	54	41	46	53	40	21
Cd40	43	33	34	42	29	36	32	33
Ttc22	14	20	13	4	22	24	11	21
Vav1	29	40	29	28	23	39	30	32
Kcnc2	60	81	40	33	38	52	52	37
Gm29666	82	78	58	46	41	75	43	48
Pcdhb14	37	63	59	44	81	73	60	52
Gm38253	37	41	44	45	9	51	8	28
Gimap8	42	40	31	42	25	44	43	41
Adgrb3	88	90	82	63	123	132	108	146
Cd74	20	20	27	18	12	30	12	12
Slitrk3	80	50	68	45	77	104	61	49
Prss41	43	31	27	18	17	35	36	21
F2rl2	24	46	38	35	40	27	49	15
Cntnap2	86	101	100	88	108	139	117	104
D430018E03Rik	31	34	32	35	18	48	32	23
Srrm4	148	93	220	175	155	283	164	103
Adcyap1r1	82	42	36	57	34	51	58	62
Ptprn	30	30	35	43	33	42	31	30
Gm43747	16	8	8	19	14	13	10	8
Gsto2	7	6	14	3	12	15	7	10
Dmd	165	192	187	124	230	191	164	174
3222401L13Rik	43	59	69	35	40	67	54	55
4933439K11Rik	18	15	6	9	16	19	11	20
D130043K22Rik	29	32	41	33	47	61	24	44
Gm2670	16	22	10	9	14	6	18	17
Kcnh4	25	28	28	22	40	49	29	31
Gm16861	18	21	18	11	16	23	19	10
Gm26578	25	32	23	17	21	41	44	28
Prune2	61	59	53	57	79	92	73	76
Plekhs1	16	8	9	18	18	29	14	16
Lyrm7	50	63	55	46	51	86	62	36
C130036L24Rik	48	63	42	41	47	71	78	46
Gm43618	23	35	20	10	29	40	17	21
Chl1	69	73	74	55	65	96	71	85
Fsip1	19	15	9	14	25	21	15	13
Kcnd3	31	22	25	68	83	27	82	73
Npas4	17	21	31	7	17	28	26	20
1110017D15Rik	25	18	14	19	21	22	36	18
Pik3ap1	20	16	37	45	21	37	25	16
Nmnat2	70	61	76	60	62	95	51	61
Hhipl1	27	17	14	13	14	20	14	16
Fam124b	16	23	17	15	12	31	15	22
Gm37447	24	53	29	15	21	37	27	18
Dcdc2b	29	21	17	18	24	31	18	12
Msh5	71	61	52	60	35	51	59	55
RP24-108G5.5	15	17	21	12	14	14	7	13
Gm2061	12	11	10	21	20	27	34	17
C530005A16Rik	20	22	8	12	9	16	8	15
Paqr7	24	53	26	51	58	54	67	51
Il16	69	62	75	57	61	84	63	61
C030014I23Rik	26	27	27	15	27	34	24	19
Stc2	55	43	55	28	59	89	52	58
Ccdc30	52	53	55	58	52	65	45	60
Gck	53	42	47	55	34	72	38	29
Erich2	9	16	30	13	11	18	13	25
Tfeb	55	47	47	30	48	79	49	57
4931415C17Rik	18	13	15	17	18	19	24	22
Gm1141	31	26	9	16	16	19	20	16
Nsun7	47	61	63	61	79	58	61	43
Immp2l	19	19	23	17	19	23	18	16
Crem	144	148	138	86	123	139	127	140
Cpa4	13	14	18	6	18	11	12	17
Cacnb2	149	152	132	125	157	147	163	154
Amn1	400	440	271	282	286	420	222	146
Gm43720	49	96	0	9	154	17	185	40
Rims4	26	28	50	37	39	46	51	31
Chrm4	9	18	9	5	13	12	12	9
1110002J07Rik	16	12	14	12	18	10	26	14
Fam217a	13	16	22	14	16	20	12	15
Gmfg	25	32	15	18	32	43	27	22
Rwdd3	74	75	47	70	63	83	71	55
6030442K20Rik	26	28	24	16	19	30	36	16
Hist1h2bq	33	42	25	26	31	27	29	26
Prrt3	58	60	69	45	56	79	57	69
Fam78a	63	69	68	53	73	72	66	52
Ccdc60	38	29	32	30	33	32	25	33
Asb16	27	27	28	15	20	28	25	18
Prr22	19	27	30	19	20	33	16	21
C230034O21Rik	14	16	22	12	15	28	8	18
C8g	28	18	18	13	18	15	21	20
Pygm	27	26	22	22	24	31	45	29
Serpinb9	29	33	33	26	41	39	34	39
Stat4	23	22	29	35	22	51	27	30
Kcnip2	38	30	44	32	27	40	36	36
Pabpc1l	27	27	20	29	27	48	28	22
Phospho1	13	4	13	7	16	14	21	19
Tns4	44	59	36	35	39	52	49	39
Snap25	47	43	61	38	41	72	18	47
Syn1	30	35	38	22	43	47	27	31
Platr25	17	25	17	11	25	32	20	22
Adck3	61	49	46	60	68	59	53	54
Trim58	6	16	10	16	15	13	17	14
4930405A21Rik	11	19	15	10	10	9	11	9
Prdm6	18	22	15	8	24	31	9	25
Gm10010	9	18	14	26	18	16	18	15
F8	63	70	86	74	80	97	102	71
Lrrtm3	38	49	48	29	54	52	44	47
Grm7	38	49	47	38	55	64	56	47
Klhdc9	10	8	16	17	5	13	12	10
Shc4	65	66	57	53	68	99	65	64
Ttc24	30	18	34	26	26	52	17	17
Gpnmb	30	41	28	18	31	35	43	48
P2rx4	88	67	57	49	52	70	47	61
Armc2	91	102	77	49	85	104	76	96
RP24-179I4.3	31	11	16	5	14	20	10	19
Platr21	34	33	22	27	19	22	22	26
Spaca1	18	13	11	7	20	20	10	15
Lct	44	22	27	33	42	27	28	43
Cage1	21	32	29	21	41	35	30	40
Oprd1	28	34	57	24	35	31	39	26
Gal3st1	14	14	11	9	22	23	21	32
Zfp879	54	50	41	26	54	43	41	42
Proca1	20	27	24	13	18	21	23	25
Gm10863	25	12	13	16	17	13	20	17
Lpar3	14	12	10	12	15	10	8	16
Gm42469	23	25	13	18	9	15	9	17
Smim1	107	87	110	88	71	56	76	121
Gm43570	29	29	24	17	15	20	14	24
2810429I04Rik	109	161	117	144	109	134	148	105
Adam28	12	15	12	5	16	34	2	24
Gm2115	7	10	19	13	31	23	21	12
Btk	18	32	26	27	30	34	30	26
Gsta3	26	20	28	9	23	42	22	31
Omp	13	10	16	4	15	18	6	14
Masp1	24	36	31	20	35	29	25	18
Gm13003	19	31	12	11	18	25	16	19
Sult2b1	25	18	24	16	22	25	16	19
Gpr156	21	33	18	13	30	59	27	30
Neurl3	22	10	15	14	17	17	28	25
Nkx3-1	10	12	17	12	15	15	11	21
Dhrs13os	6	10	11	10	8	10	14	16
Chil1	23	14	21	17	34	31	18	37
Zpbp	21	11	8	10	18	23	23	28
Pld1	85	135	93	85	90	138	119	118
H60b	11	11	8	10	12	11	8	8
Gm29096	14	5	8	4	14	10	12	11
Cyp4f15	14	18	16	18	13	22	15	20
Tmem62	20	38	34	33	37	44	26	33
Pcdhb2	20	23	22	22	38	44	15	22
Nme5	9	6	12	10	14	8	6	12
Tmem56	62	65	55	46	74	80	43	67
Trim34a	38	51	34	24	47	68	51	36
Atp1a3	36	50	53	40	46	55	44	53
Sel1l3	85	72	94	92	83	113	65	75
Dnah7b	120	121	126	96	106	148	123	141
Col5a3	31	20	23	18	26	31	37	46
Gm37516	19	27	31	31	25	30	29	13
Ak5	28	59	42	16	34	47	41	26
Gm7160	14	18	16	12	13	14	12	10
Lrrc9	69	46	51	59	67	73	65	59
9230114K14Rik	21	18	21	22	33	33	27	23
1700001L05Rik	12	9	18	16	33	24	23	32
Gm43682	11	15	12	9	16	18	9	14
Ralyl	10	12	14	16	17	19	12	22
Gm15328	27	17	14	12	20	20	20	20
Gm43314	20	15	9	8	8	16	4	15
Kcnma1	54	54	60	40	83	81	68	70
Fmnl1	85	54	66	50	67	87	37	42
Lrrc10b	21	14	18	7	17	23	15	14
Tspear	32	34	21	14	25	21	22	25
Nrg2	22	24	32	19	32	23	14	23
Hgf	84	60	63	90	68	114	92	76
Gad1	75	80	51	61	64	59	91	69
Gm16835	31	34	25	22	29	32	23	19
4930577N17Rik	17	6	9	9	16	12	11	11
Apobec3	90	119	95	91	104	128	103	92
Cdk5r2	10	9	16	16	14	26	15	19
Gm11696	40	45	36	19	32	26	38	36
Mybpc1	77	29	25	34	31	51	35	38
Rgs22	24	31	25	28	29	30	32	34
Gm28177	25	34	51	33	77	22	51	24
Has2os	20	24	10	17	22	24	24	18
Itgb7	34	28	28	14	16	35	23	19
Gm37776	13	20	18	23	20	24	17	17
Ggn	38	28	35	28	28	36	33	22
D930036K23Rik	34	23	21	14	19	40	21	27
Tox2	44	42	33	28	46	60	38	32
Gm43088	15	11	11	11	13	16	12	16
Star	25	33	28	24	21	30	27	19
Diap2	126	278	142	313	153	196	171	130
Ccdc74a	27	34	38	21	35	46	24	36
Gm37639	26	24	27	27	21	28	26	19
A730020E08Rik	37	38	38	19	31	47	39	36
BC037032	62	94	86	59	92	75	64	100
Bsn	151	133	213	139	159	289	123	138
Gm14399	61	58	116	60	20	86	54	26
Mb21d1	60	56	50	36	72	77	37	61
Efcab12	24	25	13	20	25	31	32	22
Jph2	43	33	21	32	26	41	32	34
9330136K24Rik	13	15	8	6	5	14	7	17
Lonrf3	7	22	12	4	23	36	17	30
Myt1	101	92	115	84	97	163	96	91
Ephx4	10	10	10	7	13	11	13	13
Nap1l5	21	7	18	17	15	26	19	17
Igsf11	25	30	42	19	25	44	32	29
Gsg1l	16	25	11	6	12	50	13	27
Kif9	25	23	37	19	22	43	28	33
Aqp4	37	26	20	22	32	52	18	35
Kcnmb4os2	14	21	9	15	19	14	25	30
Saxo2	43	25	26	44	41	50	24	36
Sgip1	97	124	110	128	170	145	126	126
Tec	58	54	50	31	49	52	49	46
Ankrd35	33	39	15	25	40	46	25	32
Crhr1	11	11	6	7	8	11	14	17
Gdf9	21	15	4	2	5	32	9	18
AA986860	29	32	26	15	18	30	14	44
Rab20	10	7	4	10	17	15	19	10
Lrrc51	49	29	32	24	34	31	41	30
Fank1	14	7	5	9	11	19	5	18
Frmd3	62	50	85	80	86	108	67	61
Klhl14	62	65	69	55	54	88	40	53
Ticam2	27	25	29	25	35	27	27	28
Lrrc4c	55	57	66	33	62	80	51	70
Aspg	17	16	14	22	25	30	22	19
Kiss1r	28	24	15	25	25	32	20	22
2610528J11Rik	23	11	5	16	16	15	15	11
Gm26534	14	15	17	12	13	17	9	12
Wnt11	107	83	40	63	66	81	36	46
Tmem240	48	39	48	20	30	47	38	51
Proser2	66	78	47	56	66	107	62	81
1110032F04Rik	24	20	14	17	29	19	21	18
Nr4a3	67	77	79	36	82	91	77	77
C79130	40	43	29	15	37	36	31	30
Cnga2	14	11	19	8	16	35	9	24
Gm5117	19	16	12	14	14	12	19	18
9030612E09Rik	32	20	22	21	33	28	22	13
Rtp4	10	4	12	13	11	19	13	11
Sypl2	23	30	30	26	32	36	29	34
Jph3	33	28	35	22	31	55	39	40
Hrc	17	14	12	15	10	22	10	17
Pcdhb11	32	43	37	21	29	42	57	31
Tmod1	23	36	19	35	30	31	51	30
Gm42858	11	21	12	13	20	13	7	12
Kctd14	44	62	56	31	73	62	37	69
Gm5148	35	41	55	31	38	65	49	44
Mef2c	279	328	319	194	401	1081	264	297
Lrrc27	39	30	36	30	51	41	33	39
Pde10a	139	189	144	118	174	186	151	180
Pih1d2	45	23	32	39	34	31	25	35
Tmem154	33	37	33	25	29	37	31	37
Angpt2	39	54	43	47	48	38	52	27
Gm43231	11	6	13	15	11	12	11	16
Tmem243	72	71	43	65	50	55	57	58
Gm13187	12	16	11	7	12	16	11	14
Gpr37	37	55	45	41	39	66	33	57
Cspg5	102	89	74	50	81	106	67	99
Fbxo41	113	133	98	112	123	143	88	100
Hrk	37	30	42	38	43	82	39	43
Arhgap20	67	99	91	50	116	27	72	112
Nol4	129	89	176	186	142	297	102	88
Gm26559	3	9	6	20	21	21	16	17
A930005H10Rik	53	43	35	33	48	57	54	34
Hmx1	30	29	21	26	29	21	19	14
G730003C15Rik	36	31	27	15	26	24	26	33
Gm10575	17	24	14	17	19	12	23	18
D330045A20Rik	44	45	17	40	27	31	36	35
Gls2	39	53	45	36	56	59	50	55
Insrr	68	79	80	107	77	116	65	54
Gm4675	16	20	15	7	14	16	13	23
Cgref1	15	17	25	26	34	38	31	16
Ush1c	43	37	26	23	18	28	37	38
Gm13248	18	19	17	22	24	25	19	11
Nalcn	33	43	69	38	59	69	37	51
Ptpro	60	58	59	32	69	61	58	72
Fbxl8	25	20	12	15	13	33	14	24
Adam4	16	13	7	12	15	10	17	18
Zfp296	14	16	19	10	8	15	10	11
D630036G22Rik	16	13	16	21	23	30	25	16
Pak6	65	49	47	58	51	76	76	61
Gm8378	24	8	16	14	25	31	29	16
Amh	10	7	12	6	12	7	20	12
Muc2	52	36	40	22	57	65	40	57
Gm42717	5	21	7	14	18	16	16	25
Pi15	18	25	16	19	25	40	22	50
H2-T24	26	23	25	27	25	15	35	20
Mthfs	65	61	35	60	60	72	69	75
Gm13889	21	19	15	10	23	34	9	19
Gm38340	21	19	23	15	23	8	18	29
Slc6a4	38	67	55	37	46	53	56	42
Cfap74	109	102	106	80	79	112	89	99
Syt1	101	99	86	76	110	143	82	115
Chst7	17	14	13	15	23	19	16	16
RP23-56M2.7	13	22	17	19	15	20	29	13
Celf5	91	109	82	89	121	161	104	97
Gm20472	14	8	15	21	15	13	6	9
5730507C01Rik	12	32	20	17	10	15	24	10
B230208H11Rik	18	15	9	6	5	18	15	15
Plekhg6	26	23	19	20	21	38	25	24
Pcdhb13	10	30	17	13	19	32	14	27
Cdh19	44	40	43	28	36	46	26	32
Lgi4	47	54	74	45	46	72	24	37
4833418N02Rik	26	60	37	37	24	48	37	36
Pcsk1n	11	6	15	13	13	16	13	16
Fam167b	12	21	22	14	26	26	15	7
Fgd4	204	187	202	168	199	259	187	158
B230217O12Rik	13	19	11	4	11	28	18	12
Ptpn5	15	17	17	14	15	24	16	34
Acr	13	11	19	17	8	13	9	11
Htra3	40	41	36	30	45	42	27	48
Gm9873	5	9	8	13	16	12	18	18
Irf5	20	17	17	12	24	29	18	26
Gdf5	33	29	25	38	17	49	28	17
Fgf8	27	33	26	38	26	22	54	30
Gm12359	16	21	17	17	10	17	12	17
A930007I19Rik	35	48	31	29	32	58	39	40
Aifm3	41	37	45	38	37	72	30	44
Espn	120	97	118	139	120	190	96	88
RP23-322E20.6	14	29	25	15	37	35	18	21
Gm26576	6	10	6	12	13	9	20	13
Gipc2	24	30	21	18	22	30	34	47
Cdh18	36	36	35	39	37	50	21	45
Vdr	37	37	39	52	55	74	45	45
Rgs7bp	59	85	74	44	51	92	49	43
Tas1r3	14	22	16	16	19	21	15	26
1700001G17Rik	23	16	9	7	14	20	22	13
Nos2	29	42	29	17	41	38	43	31
Brinp2	65	70	84	83	77	94	88	77
Zfp133-ps	34	24	30	31	24	42	29	36
Cxcl16	40	30	20	21	24	29	26	34
Ccdc116	51	37	40	36	37	62	40	52
Gm43143	43	27	27	23	21	30	33	15
Sptbn4	88	90	122	58	124	186	80	90
Gria2	190	211	135	111	138	161	143	162
Slc37a2	46	66	40	38	59	60	48	58
Efhc2	17	16	12	17	10	13	14	19
Nxf2	19	21	23	5	21	12	9	23
D3Ertd751e	174	304	222	228	256	119	279	124
G6b	29	28	29	27	23	29	43	19
Gpr162	90	91	76	64	88	156	85	58
Cyp4v3	109	100	119	126	99	151	88	49
9430062P05Rik	41	50	32	24	32	47	28	25
Gm37780	5	4	5	9	4	12	14	14
Gm16401	27	48	44	30	38	31	49	31
Vipr1	47	46	49	31	35	55	43	45
3010003L21Rik	21	22	34	26	32	51	31	26
Nr6a1	169	112	135	133	145	177	113	127
Gm43668	30	50	56	42	40	55	34	40
Gm21969	70	49	8	2	12	51	30	33
Gm43352	21	25	13	19	13	18	16	23
RP23-26J4.3	14	12	13	18	12	13	18	13
Gldn	21	28	25	20	19	42	28	35
Mgarp	23	19	22	25	39	35	27	22
Ppp1r3f	118	131	105	67	76	60	116	69
Dfna5	130	145	128	125	143	130	137	119
P2rx2	49	53	57	44	58	60	68	50
Gm3052	40	25	31	32	15	18	26	23
Echdc3	43	30	29	21	28	42	28	25
Pak7	72	70	75	68	97	90	77	66
Ssu2	18	14	7	14	21	18	11	25
Tmem130	29	29	31	17	33	33	21	22
Gm10785	13	16	10	9	12	17	18	12
Pcdhb12	13	28	27	19	19	29	22	23
Hfe	46	29	33	29	23	47	50	33
Gm28424	20	24	21	3	9	17	12	10
Rasgrp1	59	51	55	61	63	71	59	70
RP23-341J13.2	8	5	11	16	9	13	13	16
Ctsh	55	53	47	49	61	57	73	52
Panx2	54	35	65	26	60	50	40	46
Gdap1	49	62	81	68	82	126	23	78
Ccdc103	9	14	12	14	10	14	9	20
Gm26550	17	17	11	3	11	11	10	9
Ascl4	22	25	11	18	26	16	23	19
B230307C23Rik	40	23	26	24	29	42	26	29
Nupr1l	19	25	36	26	35	28	21	27
Gm16503	28	41	41	43	38	56	33	25
Ces1d	31	31	57	65	51	73	48	24
Uba7	68	59	53	77	89	88	103	94
Rab19	12	6	4	15	13	12	14	12
Chrnb2	87	75	87	86	83	120	72	67
Card6	70	81	75	42	56	73	58	51
Dusp26	23	39	33	28	41	68	26	36
Cd14	6	9	10	9	12	9	9	12
Txlnb	65	50	59	39	54	50	54	44
Gal3st4	40	23	45	43	2	59	4	52
Atp6v1c2	29	18	22	11	19	62	20	25
Gm14419	49	41	69	32	29	48	51	22
Plac1	11	13	11	5	12	13	13	23
RP23-207N5.2	24	19	30	20	22	31	27	39
Kcnh8	45	40	48	55	60	101	47	41
Cbln1	55	50	48	26	35	35	37	30
Trpm3	92	67	94	91	60	121	53	76
Edn1	9	12	8	13	17	22	12	18
Gna14	22	26	13	9	13	19	21	26
Pik3ip1	137	62	103	98	102	99	99	68
Slco2b1	71	71	73	41	58	73	44	64
Gm38357	21	12	22	13	6	19	7	19
Gm3604	42	45	42	38	45	51	29	34
Gm43633	16	14	6	17	26	17	29	18
Fam110b	92	303	79	92	68	99	78	93
Xkr7	37	26	64	68	46	97	42	21
2610016A17Rik	12	18	11	10	20	10	6	13
Slitrk4	112	97	106	85	114	121	113	98
Kcnv1	30	28	31	20	42	32	23	35
Hs6st3	9	12	4	3	6	12	14	11
A330094K24Rik	8	11	9	8	20	14	14	8
Cftr	70	79	66	41	77	80	66	83
Pou3f1	24	35	20	16	34	21	16	30
Hrasls	29	10	29	23	35	35	22	31
Bfsp2	9	15	15	13	34	35	30	15
1700029I15Rik	10	25	17	22	23	21	15	16
Herc6	84	94	70	62	66	79	84	83
Dqx1	46	48	44	44	39	56	55	32
4921506M07Rik	31	42	38	15	43	62	36	60
Ace2	18	14	14	16	16	29	18	34
9330162012Rik	18	17	15	9	29	22	13	30
C030005K06Rik	18	20	22	10	23	18	13	28
Gm9899	43	55	54	39	77	84	51	57
Exph5	52	64	56	53	78	80	48	86
Gm20632	18	14	16	10	9	16	19	19
Tm4sf1	56	61	52	25	58	74	37	47
Gm26590	7	15	6	4	9	13	14	10
Amph	64	40	74	70	56	96	41	61
Gm37174	60	37	40	34	33	42	25	24
RP23-114E15.12	10	11	3	10	10	6	10	11
Ccdc62	88	98	59	66	80	101	62	90
Ildr2	34	55	69	29	22	78	66	71
Gpr75	16	19	17	13	20	14	21	23
Ankrd9	93	67	93	57	76	91	73	68
Dscam	74	63	77	82	106	156	67	59
Fam46b	29	13	17	22	22	21	11	18
1700024P16Rik	23	6	23	39	31	40	23	26
Tnfrsf4	22	24	22	17	29	42	12	16
Zfp82	137	214	181	112	73	97	89	97
Irx2	68	76	36	29	70	116	25	40
Rps13	170	128	86	152	78	114	161	66
Rasgrp4	90	80	93	73	99	104	74	100
Ydjc	75	66	62	57	61	63	49	72
Gm43549	26	33	12	18	7	12	30	21
Gm26965	25	58	51	42	31	22	8	12
D1Ertd622e	274	272	309	221	274	370	325	350
Khdrbs2	74	77	64	85	79	106	127	89
Il27ra	7	13	10	8	10	12	20	21
Cystm1	47	52	74	43	63	110	48	27
1700001O22Rik	30	43	37	36	38	49	48	49
Klf15	57	64	50	43	66	72	53	52
Slc7a3	49	50	54	35	54	69	42	48
4930520O04Rik	35	12	26	27	25	32	16	34
Gm15535	19	20	18	17	17	18	13	15
C920021L13Rik	23	14	15	16	21	18	23	27
Pllp	13	13	25	12	19	32	10	15
Hcn1	22	20	33	25	32	37	35	28
Fam155a	16	19	16	13	6	21	17	25
Kcnn3	34	50	45	54	55	81	39	89
Dync1i1	60	42	54	39	62	49	69	45
Caly	10	13	15	10	17	17	11	17
Qprt	31	28	28	30	22	31	34	24
Pik3cg	49	71	67	53	69	102	56	76
Cdh12	46	49	41	25	68	73	42	45
1810024B03Rik	35	39	25	28	24	27	22	29
Tdrkh	67	90	108	91	106	73	81	91
Lrch4	113	111	34	69	27	353	96	50
Mmp25	35	34	26	40	33	31	38	27
Vwa5b2	128	126	102	106	135	242	109	96
Hes5	15	15	37	9	11	15	7	13
0610009E02Rik	11	7	17	12	8	24	18	22
Nol3	25	22	21	6	24	28	20	23
Gm43398	4	11	10	12	8	10	18	22
RP23-46L17.6	29	30	34	26	24	34	30	19
Phf19	58	62	47	37	80	102	49	67
Btbd19	54	56	38	32	42	61	27	63
BC049352	19	11	15	16	7	47	11	31
Prickle4	19	16	10	16	20	31	26	21
Pcdh9	134	101	125	97	128	146	164	184
Eml6	95	115	127	120	115	171	98	90
Wdr17	62	63	48	53	61	74	56	83
Gm13152	34	30	21	23	22	49	40	21
Wfikkn1	13	7	12	13	14	10	16	21
Gpr19	75	64	51	59	59	74	75	73
Sh2d4a	24	37	12	17	31	14	19	22
Fcgr3	29	23	24	11	34	33	34	31
Slc6a2	32	41	32	38	47	55	44	63
Fbxl21	46	70	37	43	49	71	65	58
Tmem74b	25	27	26	16	41	32	29	23
Gm11613	12	12	14	10	7	12	8	16
Zar1	36	27	26	21	28	41	17	38
Hpx	17	12	10	11	10	9	7	12
6430573F11Rik	75	95	71	69	75	87	84	69
Nt5e	69	66	49	45	68	71	53	77
Veph1	52	65	57	49	78	64	49	66
Gm14321	12	19	10	10	9	15	10	8
Mak	29	30	40	42	23	48	31	31
Ganc	146	185	133	152	126	162	169	156
Gm16712	6	10	11	11	6	9	12	16
Alox15	28	10	25	20	24	19	28	21
Palmd	86	62	63	59	71	90	87	74
Sprn	29	12	32	24	21	33	12	32
A630001G21Rik	41	40	34	34	41	46	34	39
Gm16907	22	20	16	11	10	17	16	19
St8sia6	93	73	146	176	115	235	85	64
Gm27042	15	10	12	4	13	11	13	9
Podn	68	93	84	84	75	77	59	76
Gm20695	20	12	19	12	26	10	4	9
Bhlhe41	26	46	26	30	35	62	41	60
Celf2	630	644	500	481	734	763	639	501
Kcnu1	21	20	24	10	23	20	13	35
Cntd1	39	34	25	22	26	34	35	38
H2-Q7	70	91	69	84	80	51	81	61
Gm26660	21	25	20	13	27	27	16	21
Nudt6	28	38	28	13	34	40	37	39
Col20a1	64	39	52	26	37	57	20	37
Serpine1	54	52	39	30	38	30	63	48
Adam23	243	184	152	239	181	282	194	173
Nptx2	21	17	12	17	21	26	3	21
Gm14634	31	35	31	19	18	35	24	26
Rgag1	30	34	29	19	41	44	24	34
Gch1	22	20	14	20	16	24	16	23
Lims2	18	14	20	7	12	17	6	14
RP23-449F12.6	10	14	12	10	11	17	11	12
Dlgap3	54	53	62	40	54	72	55	50
St6galnac2	97	102	83	55	95	120	89	83
Fam83c	34	33	26	23	39	34	26	33
Ccser1	101	104	93	118	108	103	133	132
Oxtr	67	33	51	25	56	55	59	70
Npy1r	17	11	13	4	15	25	10	25
Hfm1	83	98	84	79	93	81	91	73
Ntn5	16	20	19	10	32	31	13	30
Mapk10	153	124	189	148	192	282	118	166
Gmnc	20	23	14	7	24	29	15	34
4932422M17Rik	16	14	18	17	13	23	15	22
Gm9828	80	37	43	64	71	53	55	33
Opcml	118	104	40	21	123	104	108	134
Agr3	11	4	24	27	15	41	8	9
Gm16675	8	10	12	12	11	16	10	11
Rimkla	48	30	55	51	49	66	44	37
Cyb5rl	124	127	142	87	132	192	134	137
Gm13589	17	12	17	13	23	29	7	14
Rbm6-ps1	37	38	39	26	34	41	39	24
Sox14	32	36	20	22	20	28	31	28
C1ra	13	26	23	9	23	22	13	25
Chgb	17	19	28	24	37	43	27	23
Hist1h2br	29	19	16	21	31	24	18	29
Adrb2	26	21	24	15	27	17	31	18
Chrna5	30	33	23	30	26	36	25	23
Irak2	53	60	72	32	64	122	46	66
Ptger2	23	22	19	13	25	19	19	31
Fam71f2	9	11	2	10	10	10	14	16
Trmt61b	46	45	25	38	40	54	45	46
4732440D04Rik	147	113	134	75	51	133	66	55
Gm43429	9	10	13	13	5	7	15	19
Prr18	25	29	16	24	25	30	32	30
Spag4	116	100	67	92	100	115	91	74
Gm8773	36	28	18	18	29	49	20	17
Foxi3	32	38	19	17	32	35	15	21
Ccr1	13	15	10	22	13	20	17	24
Klhl10	34	35	29	11	18	38	26	25
Matk	83	68	82	34	63	109	95	75
Gm29394	18	14	23	18	18	27	19	18
Crb3	40	34	34	48	46	48	47	33
Mustn1	18	18	10	11	7	14	15	10
Helt	14	3	9	3	14	5	11	13
Bmp8b	38	26	34	24	22	30	24	33
Ksr2	177	144	226	169	184	331	136	120
Iqcg	42	31	33	34	40	60	48	35
Gm4258	10	17	5	20	21	20	21	14
Ccdc177	71	89	78	57	64	104	89	48
Mylpf	27	16	15	9	20	15	28	15
Spon2	54	51	51	33	35	79	40	54
Shank2	309	339	296	251	311	392	154	151
Npy4r	36	33	26	6	44	20	25	31
Sv2c	70	80	64	42	85	125	64	89
Prrt1	27	30	29	28	37	45	18	24
Atcay	44	45	55	53	62	57	57	38
Unc5a	54	38	47	42	40	53	49	44
Dner	83	47	97	76	79	153	59	48
Phyhd1	44	62	41	19	50	61	52	48
Zbtb9	545	524	530	384	86	52	40	24
Il17re	91	60	51	59	75	79	63	96
Ppp1r3e	45	53	49	74	69	54	48	47
Cyp1b1	143	116	222	142	160	187	62	44
Dio2	53	56	51	44	54	94	53	50
AA415398	50	79	50	29	41	64	49	29
Cd53	16	10	14	21	19	24	12	15
Casr	80	60	106	90	74	160	84	57
6530402F18Rik	68	65	43	29	70	59	53	58
Gm43223	33	24	20	16	11	38	12	27
Hpn	42	37	57	45	46	40	58	55
Gm7598	11	15	20	10	12	23	10	27
Prr15	50	32	70	132	57	118	35	31
Ccdc114	76	64	59	45	69	63	54	59
Pde1c	261	226	247	281	262	355	237	252
Shisa7	156	105	158	195	171	288	86	123
Zdhhc23	12	15	25	16	12	20	18	17
Wbscr17	120	116	153	102	114	225	94	125
0610040J01Rik	43	18	36	5	7	36	26	35
Rd3	80	54	107	51	86	112	51	82
Gm42549	32	26	31	25	38	43	40	61
3110045C21Rik	39	41	32	33	25	17	34	19
Sox3	12	10	21	31	21	29	12	18
Foxp2	371	342	429	367	386	549	297	217
Gm17484	20	34	36	25	29	19	27	20
Cdh20	42	35	51	36	36	52	28	35
Gm15270	24	29	28	25	29	25	22	21
Sbspon	22	21	25	3	23	26	7	24
Lrfn5	91	115	99	62	120	92	105	117
3110009E18Rik	23	33	14	14	25	34	35	24
1500004A13Rik	186	163	228	83	210	307	199	156
BC021767	11	14	7	13	11	10	34	18
Gm11827	21	14	16	24	8	16	23	12
Apbb1ip	65	55	55	30	61	64	42	70
Pdk4	27	23	31	27	29	46	34	35
Cd63-ps	285	250	210	173	278	311	271	14
C1qtnf2	21	22	22	17	34	19	11	21
Spr-ps1	48	46	41	23	38	46	43	37
Rasgrp2	197	202	205	136	171	213	203	164
Prokr1	52	94	73	46	79	104	68	73
Tspan33	73	53	74	93	64	81	103	60
C3ar1	27	36	30	56	36	47	25	38
Gabrb1	90	88	115	84	139	84	131	123
4921507P07Rik	24	14	24	11	18	22	19	21
Ccl28	27	3	29	16	15	21	12	33
Gm6976	6	11	9	12	15	14	24	16
Gm42815	10	31	15	12	30	26	20	13
Fgf15	25	23	41	60	27	61	30	16
Snx31	33	45	32	33	33	34	37	37
Nr1d1	35	35	51	21	33	42	45	31
Gm14455	10	7	14	12	9	16	12	19
Gm14412	12	17	17	12	13	14	14	14
Rgs18	20	21	13	18	22	25	22	18
Tmprss2	22	31	24	17	24	52	21	28
RP23-4F16.14	28	34	26	22	25	27	39	23
Cdkl4	16	23	32	16	41	39	28	26
Prr19	10	9	20	9	7	7	15	11
Pik3r6	57	40	44	37	44	62	48	40
Pld6	40	38	24	15	42	33	23	24
Pnma2	75	126	29	38	86	100	38	79
Lyrm1	47	21	30	40	49	46	39	29
Gm8206	21	15	7	16	23	24	22	22
Tmem191c	97	93	63	69	68	95	79	76
Zbtb8b	79	74	73	45	96	80	65	72
Faah	114	98	131	117	120	198	110	107
Cntnap1	60	54	58	35	68	53	49	53
Gm37379	26	20	27	12	30	41	37	24
Tom1	17	19	21	12	16	29	20	21
Padi2	73	55	106	70	82	148	61	46
Slc22a13b-ps	16	17	11	9	14	17	9	13
Arhgap4	138	101	128	85	123	154	99	130
Grid1	56	60	47	30	49	65	26	61
Xlr3a	80	18	51	106	28	56	38	58
Myo1h	118	98	132	144	126	209	88	68
Gm19412	17	17	5	11	14	11	9	9
Gm10548	32	33	7	21	23	50	21	26
Arhgef37	25	22	15	15	18	27	18	29
Syt4	38	29	44	36	53	56	35	35
2900089D17Rik	29	23	20	16	25	35	25	26
Lrrc46	25	25	34	14	25	30	21	12
Ttll7	173	103	194	85	93	121	116	131
Ccdc65	8	19	15	12	6	23	11	17
4631405K08Rik	26	30	19	17	16	16	17	19
Rps27	36	34	27	33	39	31	38	26
4930556M19Rik	33	36.5	22	35	30	27	25	35
Macrod2	141	138	153	111	125	160	108	152
Hopx	12	12	15	12	15	15	8	16
Frmd5	55	126	79	74	139	159	110	118
D230017M19Rik	72	57	54	35	60	85	50	61
Zfp941	61	52	36	69	55	64	58	62
Tstd1	27	18	26	14	19	11	11	11
Ptger1	62	68	63	55	59	84	74	72
Inpp5d	117	122	101	109	141	137	115	112
Mfsd7c	33	33	22	18	20	36	33	31
Gm10069	62	50	38	37	39	54	39	46
Tnfaip3	110	131	84	87	144	169	135	126
Ank1	140	234	157	188	226	207	330	236
Fibcd1	40	38	27	19	62	45	30	43
Gm37139	19	33	20	24	38	36	25	40
Slc25a45	54	40	33	36	39	42	40	48
4933413G19Rik	40	27	11	20	20	24	19	17
Gm37827	15	12	19	10	22	6	10	14
Ntng2	53	71	37	44	44	69	72	64
1700037C18Rik	44	45	28	25	44	50	28	43
Igsf21	19	12	23	15	7	23	20	18
2010110K18Rik	35	31	31	35	35	41	29	28
Gm37310	22	36	25	23	41	39	23	27
Tlr3	69	48	39	37	49	53	45	52
9030617O03Rik	58	53	66	32	47	76	25	71
0610040B10Rik	29	27	23	31	19	35	13	25
Zc3h12a	22	25	43	11	25	25	42	28
Osbp2	105	87	66	55	91	116	91	74
Fgf16	22	16	27	17	26	27	34	15
Hk1os	11	7	18	6	8	17	16	19
Fxyd3	71	65	55	35	67	67	44	71
Pemt	16	19	16	23	33	26	24	28
Gm16364	25	16	37	19	18	26	16	12
Rbm3os	13	14	18	13	14	13	19	10
Krtcap3	59	52	63	47	40	83	49	53
[truncated: 13,371 more rows]
