# Supplementary material for: RA-induced prominence-specific response resulted in distinctive regulation of Wnt and osteogenesis
Source: Life Sci Alliance. 2023 Aug 4;6(10):e202302013. doi: 10.26508/lsa.202302013 (PMC10403638; doi:10.26508/lsa.202302013)
Supplement: Supplementary file 2 [file LSA-2023-02013_TableS2.xls]

## Sheet: control_treat.glmQLFTest_face
Supplementary Table 2 Differentially Expressed Genes (DEGs)
	logFC	logCPM	F	PValue	FDR
Ggnbp1	2.67525	4.43217	667.101	4.03e-11	6.19e-07
Gm28051	-6.20259	1.04908	158.155	7.94e-08	0.000419976
Stau1	-0.54933	6.89757	157.163	8.2e-08	0.000419976
Mapk14	0.919669	6.44552	142.606	1.35e-07	0.000517358
Zbtb9	-3.43098	4.19359	140.043	1.84e-06	0.0056499
Lama2	0.393205	6.40644	41.5108	5.01e-05	0.128352
Zfp82	-0.988378	3.04493	32.3858	0.000145384	0.319202
Tnrc6a	-0.256188	7.81491	28.2801	0.00025386	0.481322
Gm43681	-0.579753	3.23349	27.0635	0.000302968	0.481322
5830487J09Rik	-0.854423	2.08913	26.477	0.00033063	0.481322
Mir17hg	-1.06255	4.82092	31.7926	0.000360274	0.481322
Kcnj2	-0.301008	5.83725	25.5672	0.000379704	0.481322
Suv420h2	-0.431899	5.92644	25.1174	0.000407131	0.481322
Sox5	0.335036	6.05407	24.3474	0.000459751	0.481685
Pakap	-0.92323	5.95178	31.0864	0.00047012	0.481685
Gm42890	-1.30329	2.00963	22.5944	0.000614994	0.564749
Ube2s	-0.461754	5.1571	22.469	0.000625927	0.564749
Gm37194	-0.738202	3.51285	21.718	0.000711746	0.564749
Pantr2	-1.24797	0.701541	21.5479	0.000733089	0.564749
Gm16586	-0.257928	6.97253	21.5335	0.00073492	0.564749
Robo2	0.258288	7.61172	19.7888	0.00100487	0.691313
2022-09-01	-0.564655	3.27882	19.7224	0.00101728	0.691313
Igf2r	0.277177	8.43907	19.6315	0.00103456	0.691313
Auts2	0.182274	7.442	18.8856	0.00119039	0.697108
Cenpa	-0.234664	7.23863	18.4906	0.00128412	0.697108
Meis2	-0.218396	6.75774	18.3368	0.00132298	0.697108
D2Wsu81e	0.35858	5.6606	18.2406	0.00134801	0.697108
Tspan2	-2.0912	2.8768	22.4968	0.00152267	0.697108
Gm38057	-1.04245	2.42621	17.7413	0.00154012	0.697108
Il33	0.987428	0.410533	17.4718	0.00156943	0.697108
Cd2bp2	0.322567	6.21237	17.337	0.0016126	0.697108
Ftx	-0.440672	4.81416	17.2423	0.00164373	0.697108
Suv39h2	-0.40171	5.19396	17.2226	0.0016503	0.697108
Dgkq	0.429339	5.41873	17.2016	0.00165737	0.697108
Gm26532	-1.12889	1.45258	17.1795	0.00166481	0.697108
Slc2a1	0.234397	6.98466	16.8037	0.00179771	0.697108
Boc	0.175167	7.61034	16.6152	0.00186908	0.697108
Ap1ar	-0.836567	5.93703	20.8007	0.00189744	0.697108
Marf1	-0.278108	7.56319	16.4278	0.00194344	0.697108
Apaf1	-0.422753	6.27272	17.0056	0.00202162	0.697108
Notch1	0.229596	7.19991	16.2011	0.00203813	0.697108
Lrig3	0.203621	6.4787	15.9833	0.00213426	0.697108
Foxo1	0.20946	5.74337	15.8144	0.00221256	0.697108
1500012F01Rik	-0.462921	5.27169	15.871	0.00231689	0.697108
Adgrb3	0.520308	2.76408	15.5517	0.00234125	0.697108
Svep1	0.422468	6.81651	16.53	0.00241267	0.697108
Cd37	-1.14757	-0.212319	15.2036	0.00252572	0.697108
2610020C07Rik	-0.56465	2.70644	15.0121	0.00263453	0.697108
Cd109	0.311192	5.06841	14.9746	0.0026565	0.697108
Mycn	-0.374496	5.04151	14.8577	0.00272639	0.697108
Syde2	0.304525	4.8964	14.8376	0.00273859	0.697108
Caln1	0.462692	3.91654	14.6623	0.00284808	0.697108
B230334C09Rik	0.476776	2.40662	14.6129	0.00287988	0.697108
Slc25a25	-0.330315	4.86524	14.5993	0.00288871	0.697108
Rnpc3	-0.26948	4.97794	14.5773	0.00290306	0.697108
Gm15952	-1.18003	-0.108955	14.5285	0.00293519	0.697108
Mdk	-0.261589	8.6409	14.4733	0.00297202	0.697108
Atf7	0.199346	7.0911	14.3607	0.00304889	0.697108
Dancr	-0.815186	2.65224	14.3262	0.00307294	0.697108
Egr1	1.6632	3.75432	18.3728	0.00314329	0.697108
Luc7l3	-0.271994	7.9222	14.1042	0.00323304	0.697108
Brix1	-0.184382	6.06765	14.0475	0.00327554	0.697108
Atp6v1g2	-0.851015	1.56948	13.9622	0.00334068	0.697108
Psma1	-0.17487	7.00558	13.9406	0.00335741	0.697108
Hpgd	-0.382904	5.13926	13.8435	0.00343394	0.697108
Evi2b	-2.79799	-0.686902	13.9978	0.00348124	0.697108
Tle1	0.175469	6.81753	13.7613	0.0035003	0.697108
Mbnl1	0.772224	5.65361	16.6722	0.00351196	0.697108
Dock4	0.20219	5.87932	13.7312	0.00352498	0.697108
Qdpr	-0.648184	5.75833	15.7668	0.00368565	0.697108
Gt(ROSA)26Sor	-0.667709	4.06816	14.0474	0.0038282	0.697108
Tex264	0.404834	4.50001	13.3309	0.00387387	0.697108
0610030E20Rik	-0.350745	5.64014	13.2269	0.00397114	0.697108
Rreb1	0.228664	5.6092	13.2231	0.00397474	0.697108
Adgra2	0.217295	7.40785	13.1783	0.00401761	0.697108
Hspg2	0.32227	8.99257	13.395	0.00402553	0.697108
Crabp2	-0.215129	7.48489	13.1315	0.00406296	0.697108
Apbb2	0.175728	6.38669	13.1007	0.00409314	0.697108
Arpc4	-0.173036	6.2485	13.0489	0.00414443	0.697108
Junb	0.748309	2.01694	13.0297	0.00416365	0.697108
Gm10461	-0.602313	1.87175	13.0291	0.00416426	0.697108
Baiap2l2	-0.579178	2.35995	12.9921	0.00420168	0.697108
Col2a1	0.371694	9.35408	13.4916	0.00423249	0.697108
Agrn	0.21788	9.64498	12.8915	0.00430526	0.697108
Man2b2	0.314268	3.94525	12.8583	0.0043401	0.697108
Gm26965	-1.41974	1.10726	13.0804	0.00442393	0.697108
Mon2	0.176669	7.06181	12.7172	0.00449207	0.697108
Epas1	0.260177	4.95213	12.6949	0.00451668	0.697108
Gal3st1	0.89039	0.379469	12.653	0.00456333	0.697108
Trim13	-0.378608	3.35698	12.6524	0.00456396	0.697108
D030056L22Rik	-0.264986	4.78878	12.6462	0.00457094	0.697108
Ctsf	0.346516	4.15737	12.6237	0.00459629	0.697108
St3gal4	0.239104	5.30103	12.5896	0.00463492	0.697108
Peg3	0.228377	9.54437	12.5694	0.00465803	0.697108
Vwa8	0.207006	5.62058	12.5554	0.00467421	0.697108
Rnf167	-0.252785	5.20861	12.5018	0.0047364	0.697108
Zfp41	-1.22315	5.90397	16.7432	0.00475744	0.697108
Wnk4	0.353595	4.14041	12.4629	0.0047822	0.697108
Nek7	-1.51052	4.84402	16.6703	0.00478343	0.697108
Oip5	-0.307915	3.76161	12.4515	0.00479571	0.697108
Umodl1	0.925742	1.3349	12.4458	0.00480257	0.697108
Entpd1	0.361288	4.01395	12.4321	0.00481881	0.697108
Erbb4	0.907941	0.796704	12.3993	0.00485828	0.697108
Lama5	0.225887	7.46533	12.3591	0.00490697	0.697108
Nif3l1	-0.304957	5.44312	12.349	0.00491936	0.697108
Atp8b2	0.193581	6.76435	12.2355	0.00506069	0.697108
Tmem177	-0.346724	4.14224	12.2085	0.00509511	0.697108
Ska1	-0.29686	4.07483	12.2036	0.00510131	0.697108
Pnpla8	-0.197501	5.90977	12.1907	0.00511787	0.697108
Kdm3a	0.21519	7.32155	12.1456	0.00517621	0.697108
Pcdh11x	0.726455	2.90807	12.1324	0.00520762	0.697108
Igsf3	0.164109	8.4151	12.0992	0.00523689	0.697108
Sall3	1.35776	-0.049839	12.0839	0.00525717	0.697108
Gm10143	-1.04181	0.143004	12.0736	0.00527084	0.697108
Gm36989	-0.334424	3.87126	12.0522	0.00529934	0.697108
Zbtb6	-0.237753	5.16069	12.0156	0.00534858	0.697108
Cdk14	-0.193455	6.56889	11.9066	0.00549854	0.697108
Fbxo48	-0.549371	2.6639	11.8771	0.00554	0.697108
Taf12	-0.210578	4.96712	11.8768	0.00554042	0.697108
Commd1	-0.213594	4.94469	11.8384	0.00559489	0.697108
6720427I07Rik	-0.842314	2.62532	12.0229	0.00559911	0.697108
2610203C22Rik	-0.900968	0.228628	11.8232	0.00561664	0.697108
Zbtb42	-1.65505	0.782017	12.3443	0.00562273	0.697108
Rbm43	-0.346801	3.26418	11.7609	0.00570681	0.697108
Gtf2a1	-0.276919	6.31855	11.745	0.00573014	0.697108
Mrto4	-0.261294	4.94859	11.7098	0.00578209	0.697108
Mpo	-1.5928	-0.221012	11.6923	0.0058082	0.697108
Ptprv	0.518893	3.89889	11.6653	0.00584855	0.697108
Gm20716	0.748769	4.66103	13.2927	0.0058571	0.697108
Prkcq	0.347708	3.53213	11.6336	0.00589655	0.697108
Dlgap1	0.648268	2.02752	11.5789	0.0059803	0.701612
Orc6	-0.184826	5.77255	11.4088	0.00625024	0.709123
Slc8a1	0.308535	4.04682	11.3454	0.00635453	0.709123
Miip	-0.365465	5.40764	11.3578	0.00646926	0.709123
Asb4	-0.615619	5.3087	12.717	0.00648165	0.709123
Sptan1	0.156805	8.82145	11.2223	0.00656294	0.709123
Dbi	-0.213947	5.4807	11.183	0.00663128	0.709123
Sardh	0.369842	3.47417	11.1093	0.00676148	0.709123
Mtor	0.142345	6.89625	11.1008	0.00677673	0.709123
Kcnj3	0.779377	0.632456	11.0682	0.00683552	0.709123
Ier3	1.06674	1.42037	11.0058	0.00696295	0.709123
Gm11974	-0.413418	2.96905	10.9719	0.00701268	0.709123
2610318N02Rik	-0.232237	4.59798	10.9595	0.00703597	0.709123
Rad54l	-0.184963	5.91649	10.9277	0.00709588	0.709123
Fat4	0.259783	9.53268	10.8736	0.00719921	0.709123
Crls1	-0.244181	4.66207	10.827	0.00728976	0.709123
Flnb	0.253029	8.63547	10.7976	0.00734765	0.709123
Gm9726	-0.577155	1.67487	10.7665	0.00740927	0.709123
Prkaa2	0.334486	3.47277	10.766	0.00741034	0.709123
Gnpda2	-0.344747	4.64743	10.7506	0.00744108	0.709123
Srsf7	-0.147218	8.45751	10.7149	0.00751303	0.709123
Mest	-0.15178	9.44315	10.7022	0.00753898	0.709123
Dusp1	0.85264	4.01931	12.0238	0.00761026	0.709123
Dnajb5	-0.202118	4.98671	10.634	0.00767932	0.709123
Gm27003	-0.891821	0.772073	10.6314	0.00768477	0.709123
Jpx	-0.620742	2.74577	10.6143	0.00772038	0.709123
Cdh23	-0.769352	0.185143	10.5735	0.00780649	0.709123
Slc2a4	-0.191973	5.53102	10.5306	0.00789821	0.709123
Sparcl1	0.261622	5.87144	10.5252	0.00790991	0.709123
Dennd3	0.48863	3.03676	10.5234	0.00791364	0.709123
Zfp869	-0.19396	4.97457	10.5164	0.00792887	0.709123
Snrpc	-0.180926	6.26135	10.424	0.00813183	0.709123
Ptrh2	-0.168803	5.32497	10.4115	0.00815964	0.709123
Tns1	0.218206	7.46521	10.4098	0.00816352	0.709123
Fscn1	-0.485388	8.39155	12.013	0.0081679	0.709123
Zfp105	-0.285072	4.8482	10.4068	0.00817014	0.709123
Jun	0.431862	6.30189	11.3684	0.00820681	0.709123
Cracr2a	0.96221	0.755116	10.3453	0.00830934	0.709123
Foxo3	0.159029	6.84404	10.3279	0.00834935	0.709123
Fbxo5	-0.189709	5.64239	10.2752	0.00847172	0.709123
Mad2l1bp	-0.331661	3.948	10.2749	0.00847242	0.709123
Mllt4	0.369103	7.19798	11.0599	0.00847507	0.709123
Zik1	-0.191482	6.02646	10.2619	0.00850274	0.709123
Pxdn	0.159437	9.29231	10.2578	0.00851247	0.709123
Zkscan1	-0.164738	6.92955	10.2551	0.00851885	0.709123
Ap3m1	-0.403326	6.07906	10.9564	0.00854095	0.709123
Trpm2	0.977681	-0.247389	10.2358	0.00856435	0.709123
Klf4	0.404438	5.69887	10.7539	0.00860788	0.709123
Dleu2	-0.408217	5.17885	10.4814	0.00865058	0.709123
Gm26945	0.629387	1.14977	10.1963	0.00865864	0.709123
Heatr5a	0.14677	6.43806	10.1711	0.00871942	0.709123
Txndc15	-0.189897	5.33944	10.1613	0.00874315	0.709123
Gm9905	-1.0707	-0.071774	10.1358	0.00880553	0.709123
2010315B03Rik	-0.44815	3.24174	10.1205	0.00884299	0.709123
Pcdhga9	2.87649	5.75902	13.9782	0.00886197	0.709123
Slc30a1	-0.282158	4.2925	10.1005	0.00889253	0.709123
Gm37893	-0.448942	2.80127	10.0967	0.00890195	0.709123
Sema3c	0.301249	4.96254	10.0822	0.00893792	0.709123
Pde4b	0.258361	4.2216	10.0794	0.0089451	0.709123
Ptgr2	-0.39133	3.62172	10.0791	0.00894578	0.709123
Carhsp1	-0.168968	6.76078	10.0679	0.00897389	0.709123
Tmem170	-0.304045	3.50612	10.0652	0.00898053	0.709123
Egfem1	-0.776469	0.0794777	10.0283	0.00907369	0.709123
Bfsp2	0.971661	0.545702	10.02	0.00909486	0.709123
Gfpt2	0.226429	5.25121	10.0038	0.00913616	0.709123
Bicc1	0.248609	6.35575	9.99086	0.00916943	0.709123
Asnsd1	-0.196385	5.87221	9.94958	0.00927634	0.709123
Ryr3	0.701693	2.20821	9.93163	0.00932331	0.709123
Cr1l	0.181656	5.38235	9.92208	0.0093484	0.709123
Sdhaf4	-0.342755	2.88829	9.91887	0.00935686	0.709123
Fbln2	0.341233	8.64287	10.5498	0.00945185	0.709123
Egln3	0.403598	3.39394	9.88015	0.00945957	0.709123
Adgrg3	-0.516895	1.62701	9.86316	0.00950504	0.709123
Fos	3.76898	3.83299	13.3423	0.00951826	0.709123
2610005L07Rik	0.188997	5.19502	9.84309	0.00955911	0.709123
Cpe	0.174145	7.34076	9.81742	0.0096288	0.709123
Gm28151	-0.655997	1.8751	9.77778	0.00973762	0.709123
Zfp738	0.17011	5.29424	9.76007	0.00978672	0.709123
Glce	0.146104	6.58489	9.75319	0.00980587	0.709123
Ccdc124	-0.17851	5.51385	9.71689	0.00990764	0.709123
Srp19	-0.187577	5.17797	9.69898	0.00995834	0.709123
Scara5	0.407035	2.85377	9.69634	0.00996583	0.709123
Cdc42bpb	0.14464	7.8382	9.69324	0.00997464	0.709123
Mir99ahg	-0.544699	3.21128	9.68806	0.0099894	0.709123
Rbbp9	-0.231809	5.73031	9.68107	0.0100093	0.709123
Ptprm	0.211856	5.26044	9.66717	0.0100491	0.709123
Zfp770	-0.349799	4.76104	9.66344	0.0100598	0.709123
Cadm4	0.197174	4.97262	9.65511	0.0100838	0.709123
Ccng2	-0.17142	6.64846	9.62714	0.0101648	0.709123
9130604C24Rik	-0.87477	0.111302	9.60321	0.0102347	0.709123
Bspry	-0.430775	2.56788	9.60171	0.0102391	0.709123
Cul7	0.162257	8.12907	9.59792	0.0102502	0.709123
Lsm12	-0.206916	5.68322	9.58468	0.0102892	0.709123
Sdk1	0.282753	5.97547	9.56745	0.0103464	0.709885
Palld	0.174406	7.53233	9.48634	0.0105844	0.714718
Tyms	-0.237408	6.22927	9.47585	0.0106165	0.714718
Eldr	-0.374998	3.18528	9.47421	0.0106215	0.714718
Mia	0.543581	2.17886	9.39061	0.0108815	0.714718
2310061I04Rik	0.271424	4.05247	9.38265	0.0109067	0.714718
AI606473	-0.714768	4.1925	10.3431	0.0109846	0.714718
Gm3052	-0.781942	0.87266	9.35649	0.0109898	0.714718
Zfp36	0.575884	3.49306	9.46599	0.0110013	0.714718
Zfp280b	-0.154788	5.87165	9.34542	0.0110253	0.714718
Elp6	0.295919	4.3962	9.34392	0.0110301	0.714718
Gm3752	-0.51333	1.61216	9.33907	0.0110456	0.714718
Rapgef4	0.62576	1.70104	9.33593	0.0110557	0.714718
Tns3	0.150544	8.6391	9.33583	0.011056	0.714718
Exosc8	-0.200814	5.79976	9.32292	0.0110977	0.714718
Zfp367	-0.210541	4.88387	9.29005	0.0112044	0.714718
Gm26826	-0.910542	0.589898	9.28325	0.0112267	0.714718
Npnt	0.370927	6.06478	9.80012	0.0112755	0.714718
Rhbdd1	-0.348645	3.51831	9.26691	0.0112804	0.714718
Fbxw7	-0.289091	5.19502	9.26083	0.0113004	0.714718
Tchp	0.273928	5.28398	9.18412	0.0115571	0.723026
Zfp760	-0.227445	5.66219	9.16999	0.0116051	0.723026
Hmga1-rs1	-0.202664	6.39957	9.16105	0.0116356	0.723026
Flt1	0.208355	5.1586	9.13925	0.0117104	0.723026
Hpse2	0.270404	5.75107	9.12721	0.011752	0.723026
Gm43437	-0.522161	1.6186	9.10222	0.0118389	0.723026
Gm43719	0.395659	3.23403	9.09291	0.0118714	0.723026
Zfp748	-0.182136	4.94006	9.05483	0.0120056	0.723026
Pkd1	0.172416	7.66535	9.01743	0.0121392	0.723026
Gm15832	-0.462701	1.85157	8.98615	0.0122523	0.723026
Gm42979	-0.411804	4.16366	8.97868	0.0122795	0.723026
Col9a2	0.440609	6.80408	10.0646	0.0122847	0.723026
Hmgcs2	0.604958	1.99358	8.96492	0.0123298	0.723026
Abhd14a	0.233616	4.48815	8.96129	0.0123432	0.723026
Gng5	-0.25026	5.14241	8.94783	0.0123926	0.723026
Adgrf5	0.217892	5.30268	8.93515	0.0124395	0.723026
Arid4a	0.182194	5.48937	8.92345	0.0124829	0.723026
Nudt5	-0.173278	6.05133	8.90051	0.0125686	0.723026
Ahsa2	-0.299387	6.18673	9.06462	0.0126554	0.723026
Gm6297	-0.838821	1.23547	8.87561	0.0126623	0.723026
Lamc3	0.694596	2.42161	8.86018	0.0127208	0.723026
Pif1	-0.202004	5.38134	8.85678	0.0127337	0.723026
3110045C21Rik	-0.74157	1.05173	8.84211	0.0127898	0.723026
Nabp1	-0.481554	2.31182	8.84116	0.0127934	0.723026
Gm37795	-0.790923	1.92934	8.8395	0.0127998	0.723026
Wwp2	0.364122	8.05685	9.6552	0.0128455	0.723026
Aff1	0.180358	5.55225	8.78767	0.0130002	0.723026
Jtb	-0.239197	4.59802	8.78128	0.0130252	0.723026
Atp5c1	-0.195992	7.26473	8.77531	0.0130485	0.723026
Appl2	0.15748	6.02431	8.75784	0.0131173	0.723026
Phtf1os	-1.02179	1.0549	8.74589	0.0131645	0.723026
Rere	0.362366	7.23773	9.47003	0.0132096	0.723026
Cnnm1	0.45961	3.39646	8.71499	0.0132876	0.723026
Mast4	-0.371843	6.2075	9.28288	0.0133227	0.723026
AI504432	-0.354291	2.79688	8.70574	0.0133247	0.723026
Mex3c	-0.183232	7.07962	8.66403	0.0134937	0.723026
Cytl1	1.09942	1.32319	8.83702	0.0134974	0.723026
Slc16a2	0.213602	5.60364	8.659	0.0135142	0.723026
Coq5	-0.20918	4.70371	8.63914	0.0135957	0.723026
Insig1	-0.202467	6.03592	8.63375	0.013618	0.723026
Gpr107	0.133799	6.52538	8.59739	0.0137689	0.723026
Cpt1a	0.215423	5.62709	8.58474	0.013822	0.723026
6820431F20Rik	0.375705	4.64034	8.62833	0.0138466	0.723026
Grin2d	0.493486	2.28956	8.57342	0.0138696	0.723026
Ntmt1	-0.489418	4.42607	8.91902	0.0139411	0.723026
Abtb2	0.203114	5.62802	8.54942	0.0139713	0.723026
Gm30238	-1.06319	1.49083	8.76891	0.0139935	0.723026
Zfp281	-0.153402	6.30126	8.52373	0.0140811	0.723026
Usp21	0.271165	6.2108	8.55926	0.014248	0.723026
Mall	0.607464	1.52391	8.46317	0.014344	0.723026
Sorbs2	0.364326	5.44823	8.71061	0.0144211	0.723026
Paip2	-0.55196	6.91246	9.91453	0.0144327	0.723026
F10	0.917366	-0.314796	8.4365	0.0144617	0.723026
Rasl11a	-0.490634	2.39899	8.43542	0.0144665	0.723026
Mthfd2	-0.232738	5.12609	8.43185	0.0144824	0.723026
Gm6741	-0.330063	3.82363	8.3947	0.0146485	0.723026
Lats1	0.142615	6.89416	8.38704	0.014683	0.723026
Ak7	0.924048	-0.357588	8.38621	0.0146868	0.723026
4930522L14Rik	-0.600157	1.81511	8.36795	0.0147695	0.723026
Atp9a	0.279063	6.67816	8.57481	0.0148221	0.723026
Nxt2	-0.270615	3.40968	8.34283	0.0148843	0.723026
Zscan20	-0.38735	4.29703	8.34013	0.0148967	0.723026
Dnajc9	-0.13501	6.97028	8.32257	0.0149776	0.723026
Kirrel3	0.604407	2.68434	8.31681	0.0150042	0.723026
1700001L05Rik	0.86988	0.559372	8.30864	0.0150422	0.723026
Fosb	4.18083	1.87807	10.4632	0.0151105	0.723026
Rad52	-0.288322	4.3589	8.28062	0.0151731	0.723026
Slc25a39	-0.179822	5.84427	8.27707	0.0151897	0.723026
2700094K13Rik	-0.475337	5.88531	9.16379	0.0153053	0.723026
3110056K07Rik	-0.55725	3.43935	8.36344	0.0153102	0.723026
2600014E21Rik	1.39894	0.171206	8.30636	0.0153123	0.723026
Kif26b	0.25985	9.73161	8.25718	0.0153676	0.723026
Spryd4	-0.229026	3.93732	8.23175	0.0154046	0.723026
Fbn2	0.293339	9.87516	8.38135	0.0154726	0.723026
Lhfpl3	0.851607	0.245276	8.19834	0.0155654	0.723026
Hmga2	-0.192398	8.89603	8.18777	0.0156167	0.723026
Timm8b	-0.204142	5.20313	8.18344	0.0156378	0.723026
Foxp4	-0.326464	7.22298	8.68198	0.01577	0.723026
Daam2	0.17207	7.88115	8.15332	0.0157852	0.723026
Ltbp4	0.277724	5.10574	8.15176	0.0157929	0.723026
Tnfrsf21	0.19673	5.85625	8.12615	0.0159197	0.723026
4732440D04Rik	-0.771319	2.66844	8.38995	0.0159443	0.723026
Shc3	0.79022	0.909417	8.11595	0.0159705	0.723026
Kcnmb2	-0.587998	1.45168	8.10709	0.0160148	0.723026
Gm26549	-0.591975	1.11793	8.08499	0.016126	0.723026
Lamb1	0.176353	8.30287	8.07234	0.01619	0.723026
Supt6	0.131568	8.14878	8.06805	0.0162118	0.723026
Coro1a	-0.262635	3.78939	8.06289	0.0162381	0.723026
Sdccag8	0.287845	3.87871	8.04582	0.0163254	0.723026
Ccdc50-ps	0.696347	0.267127	8.0421	0.0163444	0.723026
Dnah10	-0.704988	0.125518	8.03846	0.0163631	0.723026
Asap1	0.156569	7.21622	8.03019	0.0164057	0.723026
Dusp27	-0.525073	1.8186	8.02766	0.0164187	0.723026
Ercc6l	-0.158233	5.64559	8.01069	0.0165066	0.723026
Tstd1	-0.836546	0.304994	8.00413	0.0165407	0.723026
Plod2	0.134032	7.3667	7.99584	0.0165839	0.723026
Dnaaf2	-0.229708	4.86515	7.98542	0.0166385	0.723026
Klc2	-0.253127	5.50937	7.97761	0.0166795	0.723026
Gm21817	-0.713732	1.21432	7.97621	0.0166869	0.723026
Neb	0.973914	-0.00319378	7.96745	0.016733	0.723026
Bmi1	-0.148766	6.48085	7.95521	0.0167978	0.723026
A330074K22Rik	0.3825	2.61768	7.91289	0.0170241	0.723026
Lhx6	-1.19119	4.28793	9.57151	0.017113	0.723026
Thyn1	-0.211339	5.02583	7.89486	0.0171217	0.723026
Pdgfrb	0.171244	8.25394	7.88814	0.0171582	0.723026
Cyr61	0.890704	5.96083	9.70786	0.0171859	0.723026
Nid1	0.132371	8.14194	7.87059	0.017254	0.723026
Cacna1c	0.178246	7.25098	7.85431	0.0173434	0.723026
Lgmn	0.144412	5.59976	7.85016	0.0173663	0.723026
Fam78b	-0.572647	2.94142	7.85035	0.0173847	0.723026
Srsf3	-0.15222	9.27454	7.8291	0.0174831	0.723026
Gm37305	-0.276697	3.26103	7.82823	0.0174879	0.723026
Scube3	0.145275	7.38366	7.8196	0.017536	0.723026
A230107N01Rik	-1.07456	0.242403	7.8192	0.0175383	0.723026
Col4a1	0.150583	9.50584	7.79556	0.0176709	0.723026
Ing5	-0.190933	5.36119	7.77458	0.0177896	0.723026
Atpif1	-0.155234	6.54939	7.76283	0.0178565	0.723026
Adgrg2	0.342877	2.89164	7.76123	0.0178657	0.723026
Pax9	0.218259	6.11793	7.75412	0.0179063	0.723026
Gm43511	-0.59392	1.24628	7.75131	0.0179224	0.723026
Heatr5b	0.152345	6.24274	7.7494	0.0179334	0.723026
Nfat5	0.25079	8.16505	7.94392	0.0179355	0.723026
Mrpl12	-0.142875	5.6995	7.74842	0.017939	0.723026
Mocs1	0.249281	3.77569	7.74607	0.0179525	0.723026
Pcdhb4	0.426041	2.15914	7.74217	0.0179749	0.723026
Eif2b4	-0.207188	5.01094	7.7316	0.0180359	0.723026
2810454H06Rik	-0.516972	1.59256	7.71912	0.0181081	0.723026
Cdk16	-0.1405	7.6427	7.70858	0.0181694	0.723026
Piezo2	0.161687	6.48403	7.70506	0.01819	0.723026
Fabp7	-0.812611	1.80484	7.71531	0.018304	0.723026
Erbb2	0.150371	7.3432	7.67566	0.0183625	0.723026
Dst	0.182171	7.85887	7.65887	0.0184619	0.723026
Bmp7	0.146179	6.9443	7.65326	0.0184953	0.723026
2810417H13Rik	-0.192189	7.50444	7.64985	0.0185156	0.723026
Olfm2	0.291604	3.31478	7.63379	0.0186116	0.723026
Bcl2l12	-0.231216	5.36011	7.61546	0.0187219	0.723026
Zfp606	-0.185888	5.90871	7.61015	0.0187541	0.723026
Nrp2	0.213982	8.2207	7.60365	0.0188273	0.723026
Sema6d	0.212129	5.34177	7.59658	0.0188364	0.723026
Gm37174	-0.605636	1.32602	7.58855	0.0188853	0.723026
Uchl3	-0.263395	4.71253	7.58834	0.0188866	0.723026
Map3k3	0.174741	6.45363	7.57076	0.0189943	0.723026
Adamtsl2	0.386342	2.51348	7.55431	0.0190957	0.723026
Lonrf3	1.09335	0.417252	7.54192	0.0191726	0.723026
Etnk1	0.119778	8.20227	7.54081	0.0191795	0.723026
Trpv4	0.527457	3.22918	7.55877	0.0192197	0.723026
A430005L14Rik	-0.253155	3.83796	7.53265	0.0192303	0.723026
Stk32b	0.455331	4.67482	7.89614	0.0193373	0.723026
Ptprd	0.182528	7.97863	7.51361	0.0193495	0.723026
Mycbp2	0.165046	7.68013	7.50811	0.0193841	0.723026
Cd38	-0.314354	3.31676	7.50566	0.0193996	0.723026
Gltscr1l	0.198296	5.87569	7.48912	0.0195042	0.723026
Dlg5	0.144604	8.41199	7.48771	0.0195131	0.723026
Zfp229	-0.230802	4.60459	7.47113	0.0196187	0.723026
Csf3r	-0.749536	-0.210945	7.47106	0.0196191	0.723026
Atxn3	-0.183863	5.26948	7.46459	0.0196606	0.723026
Chd5	0.50195	2.93992	7.46112	0.0196827	0.723026
Gm26606	-0.601986	1.42235	7.46108	0.019683	0.723026
Rusc2	-0.270328	5.08037	7.44933	0.0197586	0.723026
Kif3a	0.153029	6.45698	7.44769	0.0197691	0.723026
Snapc3	-0.181731	5.2416	7.43713	0.0198374	0.723026
Gm26847	-0.702184	0.277694	7.43454	0.0198542	0.723026
Ltbp2	0.869804	2.61316	7.85398	0.0198793	0.723026
Epc1	0.126909	6.60249	7.42825	0.019895	0.723026
Cab39l	-0.161153	5.33362	7.41838	0.0199593	0.723026
P4ha3	0.181722	6.54627	7.41776	0.0199633	0.723026
AW551984	0.194645	6.92607	7.41207	0.0200005	0.723026
Zdhhc14	0.352173	2.702	7.41078	0.0200089	0.723026
Col11a1	0.397705	7.91554	8.28352	0.0200371	0.723026
Lin9	-0.196666	4.67231	7.40282	0.020061	0.723026
Fkbp10	0.177329	6.7157	7.39495	0.0201128	0.723026
Pin1	-0.181206	5.25753	7.38937	0.0201495	0.723026
Iffo1	0.209267	4.39064	7.38655	0.0201682	0.723026
Golga3	0.12735	6.72778	7.38629	0.0201699	0.723026
Itgb2	-0.792208	0.622022	7.37771	0.0202266	0.723026
Igfbp5	0.243279	10.9303	7.3699	0.0202785	0.723026
Zfp37	-0.17334	4.91063	7.35585	0.0203722	0.723026
Cyp2w1	0.433057	3.30155	7.34983	0.0204125	0.723026
Il17rc	0.574069	1.28696	7.34149	0.0204684	0.723026
Wnk2	0.16571	5.49903	7.34036	0.0204761	0.723026
Tmem59	0.174915	6.49751	7.334	0.0205189	0.723026
Zfp60	-0.14189	6.42789	7.3333	0.0205236	0.723026
B3galt2	0.754887	0.986631	7.32859	0.0205554	0.723026
Lrp11	0.567493	2.11428	7.32767	0.0205616	0.723026
Rmi1	-0.198751	5.02791	7.32297	0.0205934	0.723026
Dclre1b	-0.255283	4.41147	7.30977	0.020683	0.723026
Crispld1	0.164884	5.81057	7.29858	0.0207594	0.723026
Emg1	-0.159942	6.54707	7.27779	0.0209021	0.723026
Mgrn1	0.145478	7.05203	7.26252	0.0210077	0.723026
Adamts12	0.340263	4.21148	7.23859	0.0211745	0.723026
Smim7	-0.116605	6.34172	7.23839	0.0211759	0.723026
Six2	-0.217861	7.65921	7.27879	0.0212392	0.723026
Foxl1	-1.00535	0.261032	7.2291	0.021241	0.723026
Tsfm	-0.176417	4.72655	7.22098	0.0212983	0.723026
Mrgbp	-0.187782	4.99241	7.21083	0.02137	0.723026
Med11	-0.281136	3.96187	7.21046	0.0213726	0.723026
2310009B15Rik	-0.467834	2.3304	7.20674	0.0213989	0.723026
Mllt11	-0.285081	4.75855	7.20142	0.0214367	0.723026
Ctgf	0.438773	4.7116	7.54297	0.0214772	0.723026
Spcs2	-0.131431	6.92417	7.19498	0.0214826	0.723026
Trim59	-0.160592	6.89858	7.19266	0.021499	0.723026
Ppid	-0.174731	6.94194	7.18938	0.0215225	0.723026
Naa35	-0.119263	6.54136	7.1883	0.0215302	0.723026
Sik3	0.157075	6.18128	7.16882	0.0216699	0.723026
Lrrk2	0.212446	4.72043	7.16365	0.0217072	0.723026
Stim2	-0.251229	4.84252	7.15684	0.0217564	0.723026
Dock6	0.125551	6.77973	7.15419	0.0217756	0.723026
Kcnma1	0.396433	2.07774	7.15006	0.0218055	0.723026
Rnf43	0.500436	4.12369	7.43337	0.0218709	0.723026
Tmem132c	0.178776	7.70942	7.13022	0.02195	0.723026
Gm42469	-0.792656	0.226338	7.12732	0.0219711	0.723026
Kif16b	0.18067	5.58805	7.12607	0.0219803	0.723026
Lrp1	0.284336	9.82089	7.30554	0.0220017	0.723026
Wdr20	0.182649	5.05552	7.1169	0.0220476	0.723026
Zfp113	-0.210696	5.3033	7.11495	0.0220619	0.723026
Tmem87b	-0.478258	5.35405	7.75411	0.0221396	0.723026
Ppp1r11	-0.186223	5.01579	7.0986	0.0221826	0.723026
Siae	0.281067	3.84864	7.09758	0.0221901	0.723026
Dync1h1	0.207082	9.84967	7.09077	0.0222407	0.723026
9130011E15Rik	0.166507	5.06524	7.08909	0.0222531	0.723026
Tsc2	0.125228	7.5946	7.08736	0.022266	0.723026
Smek1	-0.278813	7.25633	7.40287	0.0223014	0.723026
Slc27a3	0.273618	5.51652	7.07941	0.022362	0.723026
Col8a1	0.30912	6.28999	7.39389	0.0224347	0.723026
Lhfpl2	-0.128366	6.79784	7.05529	0.0225061	0.723026
Cdpf1	-0.33349	2.59754	7.04657	0.0225719	0.723026
Rmnd1	-0.228001	4.29348	7.03579	0.0226536	0.723026
Lepr	-0.1741	5.11515	7.03402	0.022667	0.723026
Gm10053	-0.175251	6.47663	7.03229	0.0226802	0.723026
Tnfaip3	0.33777	3.00349	7.0311	0.0226893	0.723026
Cdc25a	-0.175127	6.95029	7.02802	0.0227127	0.723026
Rassf9	0.317776	2.82519	7.02461	0.0227387	0.723026
Zfp719	-0.268242	4.45651	7.01148	0.0228391	0.723026
Atxn2	0.14116	6.84795	7.0103	0.0228482	0.723026
Aire	0.900524	-0.0907243	7.01016	0.0228493	0.723026
Sorl1	0.178271	6.53106	7.01013	0.0228495	0.723026
Plekha1	0.300916	4.75441	6.99555	0.0229617	0.723026
Zfc3h1	-0.169934	7.11987	6.98185	0.0230677	0.723026
Birc5	-0.172859	6.64352	6.97507	0.0231204	0.723026
Srgap1	0.125297	6.68911	6.97482	0.0231223	0.723026
Mettl5	-0.2417	3.42499	6.97092	0.0231527	0.723026
Adamtsl1	0.335991	5.65976	7.24063	0.0232299	0.723026
Cenpk	-0.229201	4.25139	6.95514	0.0232761	0.723026
Grik3	0.837747	2.691	7.34849	0.023298	0.723026
Nicn1	0.15164	5.61441	6.94895	0.0233247	0.723026
Axin1	0.131975	6.76393	6.9368	0.0234205	0.723026
Sgol1	-0.190885	5.67378	6.91421	0.0235999	0.723026
Gm29418	-0.661004	0.407576	6.91356	0.0236051	0.723026
Tecr	-0.168858	7.53622	6.90715	0.0236563	0.723026
Fes	0.28268	3.7431	6.90592	0.0236662	0.723026
Tox	0.143881	5.61413	6.90008	0.023713	0.723026
Raver2	0.140405	6.07637	6.87933	0.0238801	0.723026
E2f8	-0.148318	5.28626	6.87551	0.023911	0.723026
Hes1	-0.382879	4.6083	7.03204	0.0239203	0.723026
Sod1	-0.127185	6.78476	6.86777	0.0239739	0.723026
Arl2bp	-0.122791	6.88562	6.84253	0.0241801	0.723026
Mab21l2	-0.345774	7.04049	7.41606	0.0242025	0.723026
BC067074	0.177505	6.2074	6.83861	0.0242123	0.723026
Tra2a	-0.214626	7.94836	6.8944	0.0242937	0.723026
Med12	0.130272	7.37442	6.80872	0.0244597	0.723026
Pcdh17	0.187158	5.65202	6.808	0.0244657	0.723026
Rpp21	-0.295814	3.34514	6.80483	0.0244921	0.723026
Susd2	0.395345	2.06591	6.78588	0.0246507	0.723026
Csrp2	-0.155066	6.05755	6.78375	0.0246687	0.723026
Mdga2	0.285786	3.64807	6.783	0.024675	0.723026
Piezo1	0.183578	6.85524	6.7829	0.0246758	0.723026
Krt6a	1.17285	2.38193	7.4892	0.0246977	0.723026
Zfp12	0.223936	4.44947	6.77577	0.0247359	0.723026
Ppig	0.6443	6.7048	8.03516	0.0247584	0.723026
Gm29008	-1.11977	-0.221645	6.77001	0.0247846	0.723026
Olfml3	-0.202447	6.35406	6.76807	0.024801	0.723026
Tab2	0.336409	7.85502	7.3685	0.0248188	0.723026
Col4a2	0.161479	8.91483	6.7629	0.0248449	0.723026
5430427N15Rik	-0.860925	-0.294757	6.7566	0.0248983	0.723026
Rab43	0.186434	5.16523	6.74846	0.0249677	0.723026
Gabrg3	0.980863	0.227916	6.74822	0.0249698	0.723026
Cd93	0.159576	6.09237	6.74631	0.0249861	0.723026
3000002C10Rik	-0.254529	3.61894	6.74551	0.024993	0.723026
RP23-335G1.1	-0.787624	3.00395	7.16935	0.0252027	0.723026
Flna	0.204259	10.7269	6.72007	0.0252115	0.723026
Arl14ep	-0.150298	6.15147	6.68456	0.0255205	0.723026
Gm43696	0.708091	0.665405	6.67791	0.0255787	0.723026
Cebpg	-0.12906	6.63342	6.65375	0.0257921	0.723026
Tiam2	0.219716	5.99437	6.65337	0.0257956	0.723026
Med13l	0.122922	7.25435	6.65208	0.025807	0.723026
5730409E04Rik	-0.350186	3.62358	6.65002	0.0258253	0.723026
Cenpw	-0.343566	3.19807	6.64739	0.0258487	0.723026
Cbln1	-0.51083	1.41949	6.63585	0.0259516	0.723026
Tgds	-0.195611	4.6414	6.63499	0.0259593	0.723026
Gm21857	2.84371	0.663564	7.64402	0.0259872	0.723026
Gm9866	0.332136	3.36357	6.6257	0.0260426	0.723026
Cpne4	0.546281	2.5059	6.62537	0.0260456	0.723026
Fdxacb1	0.445782	2.44791	6.61861	0.0261064	0.723026
Crat	0.165438	5.21768	6.61361	0.0261514	0.723026
Gm28229	-0.396646	2.67551	6.613	0.0261569	0.723026
Col9a1	0.43337	7.00389	7.44193	0.0261745	0.723026
Cep78	-0.215053	5.55157	6.60715	0.0262097	0.723026
Os9	0.105683	6.59248	6.6027	0.0262501	0.723026
Ythdf3	0.204673	7.71071	6.63193	0.0262701	0.723026
Tmem164	1.34715	6.84681	8.27594	0.0262798	0.723026
Cdca3	-0.132148	6.33059	6.59843	0.0262889	0.723026
Zfp830	-0.177991	4.56076	6.58552	0.0264064	0.723026
Hook1	-0.461197	4.97667	7.05238	0.0265443	0.723026
Atat1	-0.15273	6.805	6.56777	0.0265691	0.723026
Matn1	2.05415	1.00526	7.38196	0.0266219	0.723026
Arhgap31	0.176851	6.5297	6.55867	0.0266529	0.723026
Rbm3	-0.203451	7.75975	6.58037	0.0267478	0.723026
Mtcp1	-0.325726	3.84556	6.53913	0.0268341	0.723026
1700065D16Rik	-0.66387	0.537236	6.53848	0.0268402	0.723026
Mmp9	0.694995	2.06	6.55647	0.0268818	0.723026
Lamc1	0.170637	8.0912	6.53146	0.0269056	0.723026
Plce1	0.322409	5.10092	6.63773	0.0269087	0.723026
Cdkn2aip	-0.16644	5.04911	6.513	0.0270787	0.723026
Pld5	-1.00408	-0.262574	6.50061	0.0271956	0.723026
Ptk7	0.146248	8.72734	6.49179	0.0272792	0.723026
Atf3	0.588117	0.917726	6.49161	0.0272809	0.723026
Prkg2	0.334996	4.31145	6.47938	0.0273973	0.723026
Gm21983	0.860349	3.44066	7.15817	0.0274636	0.723026
Fkbp9	0.184387	8.13265	6.43912	0.0277849	0.723026
Tulp4	0.207582	8.26595	6.48754	0.0278064	0.723026
Csmd2	0.501097	2.06513	6.43449	0.0278299	0.723026
Ece1	0.12952	7.33333	6.4338	0.0278366	0.723026
Syngap1	0.353669	6.83295	6.9945	0.0278506	0.723026
Abhd2	0.140225	6.78756	6.42599	0.0279127	0.723026
Snhg3	-0.363169	3.31259	6.41312	0.0280386	0.723026
Fam96b	-0.317678	3.61256	6.39846	0.0281829	0.723026
Hif3a	0.191322	6.77991	6.39628	0.0282046	0.723026
Col15a1	0.153353	6.90545	6.38557	0.0283106	0.723026
Prrc2c	0.164347	8.93238	6.37937	0.0283723	0.723026
1500009L16Rik	-0.370124	3.07587	6.37434	0.0284224	0.723026
Mtfr2	-0.273822	3.53988	6.37253	0.0284405	0.723026
Itm2c	-0.265372	7.18695	6.63306	0.0284997	0.723026
Adh1	0.866786	-0.531682	6.36207	0.0285451	0.723026
C030034I22Rik	-0.556219	2.66038	6.36275	0.0285628	0.723026
Lamtor2	-0.182467	4.62909	6.35091	0.0286573	0.723026
Mcur1	-0.178588	4.64117	6.3501	0.0286654	0.723026
Cyth2	-0.126384	6.64318	6.34948	0.0286717	0.723026
Vps4b	0.192633	6.01977	6.3454	0.0287129	0.723026
Umad1	-0.611497	2.15169	6.34029	0.0287646	0.723026
Hyls1	-0.148716	5.04511	6.33979	0.0287696	0.723026
Mrpl51	-0.144529	5.74069	6.33784	0.0287893	0.723026
Chchd2	-0.124593	7.4483	6.33691	0.0287988	0.723026
Lipm	0.58588	1.19859	6.32702	0.0288992	0.723026
Fam109a	-0.272967	3.18346	6.32676	0.0289019	0.723026
Dvl3	0.13021	6.83092	6.3187	0.0289841	0.723026
Gm12942	-0.41297	2.28318	6.30946	0.0290786	0.723026
Ube2l3	-0.202034	4.02955	6.30388	0.0291359	0.723026
Aebp1	0.254311	5.51654	6.29761	0.029211	0.723026
Jkamp	-0.174737	4.63099	6.29592	0.0292179	0.723026
9330104G04Rik	-0.299372	2.81677	6.29513	0.029226	0.723026
Nnat	-0.211777	7.32923	6.342	0.0292992	0.723026
Kidins220	0.140129	7.5781	6.28525	0.0293282	0.723026
Atad3aos	-0.859917	0.215818	6.27973	0.0293854	0.723026
Nudt1	-0.412316	3.04736	6.2781	0.0294024	0.723026
Fut4	-0.537115	2.52942	6.2686	0.0295013	0.723026
Kalrn	0.11876	6.67943	6.268	0.0295076	0.723026
Lgi2	0.211205	5.72509	6.26724	0.0295155	0.723026
Aff3	0.157995	7.56516	6.2661	0.0295274	0.723026
Ube2t	-0.255476	4.23243	6.26554	0.0295333	0.723026
Maml2	0.181991	5.17886	6.25716	0.029621	0.723026
Pcgf1	-0.227681	3.7972	6.24896	0.0297072	0.723026
Adcy5	0.24874	6.09722	6.32813	0.0297207	0.723026
Zfp521	0.136039	7.72289	6.24325	0.0297672	0.723026
Pof1b	0.734963	0.837954	6.24277	0.0297723	0.723026
Col27a1	0.234814	7.44729	6.3972	0.0297836	0.723026
Gm29666	-0.489075	1.96897	6.24078	0.0297933	0.723026
Jarid2	-0.191091	6.99997	6.23972	0.0298045	0.723026
Bsg	0.232542	7.47578	6.38779	0.0298189	0.723026
Zfp191	-0.128278	6.53298	6.23775	0.0298254	0.723026
Pkn3	-0.23001	4.29697	6.23664	0.029837	0.723026
Megf6	0.212548	7.85186	6.32303	0.0298455	0.723026
Tceal8	-0.14845	6.40514	6.23342	0.0298712	0.723026
E2f3	-0.133085	6.63855	6.22881	0.0299201	0.723026
Ube2b	-0.118237	6.62121	6.22612	0.0299486	0.723026
Rbm4b	-0.160254	6.26867	6.22564	0.0299537	0.723026
Pecam1	0.156337	5.8664	6.22256	0.0299864	0.723026
Dnajc19	-0.200356	3.93253	6.22173	0.0299953	0.723026
Mertk	0.147298	6.02887	6.21931	0.0300211	0.723026
Sync	0.85539	-0.234259	6.21134	0.0301061	0.723026
4631405K08Rik	-0.562885	0.505069	6.21	0.0301204	0.723026
Chadl	0.592664	2.966	6.34009	0.0301475	0.723026
Lhx8	-0.491603	4.96021	6.73469	0.0302234	0.723026
Zfp626	-0.208084	4.72493	6.19756	0.0302539	0.723026
Leprotl1	-0.146607	5.18526	6.19569	0.030274	0.723026
Slc35e2	0.496923	5.45461	6.84887	0.0303009	0.723026
Usp48	0.209636	7.67685	6.25756	0.0303098	0.723026
Tm7sf2	-0.180174	4.42914	6.18924	0.0303436	0.723026
Nav3	0.268371	4.01094	6.18667	0.0303714	0.723026
Kdr	0.14883	6.55881	6.18329	0.0304079	0.723026
Arntl2	-0.323506	3.58037	6.18233	0.0304183	0.723026
Ube2j2	-0.447825	5.7	6.79014	0.0304342	0.723026
Mfsd4	0.501788	0.98459	6.18077	0.0304352	0.723026
Rasd1	-0.538434	0.989133	6.17465	0.0305016	0.723026
Col12a1	0.566943	8.75354	7.22506	0.0305187	0.723026
Haus3	-0.229873	4.9241	6.17265	0.0305233	0.723026
Vwf	0.310428	4.27509	6.1722	0.0305282	0.723026
Srsf2	-0.133168	8.77847	6.16773	0.0305769	0.723026
Dock10	0.172103	5.41248	6.16587	0.0305971	0.723026
Ppargc1a	0.222576	3.54397	6.16582	0.0305977	0.723026
Elp5	-0.22688	5.51372	6.15728	0.030691	0.723026
Uba52	-0.274924	4.80025	6.14128	0.0308666	0.723026
Polr2f	-0.151616	4.79577	6.14008	0.0308799	0.723026
Col8a2	0.261291	6.59708	6.33166	0.0310034	0.723026
Lrrn2	0.345792	2.357	6.1229	0.0310701	0.723026
Rab30	0.210708	3.80651	6.11202	0.0311912	0.723026
Pcnx	0.125302	7.5501	6.11143	0.0311977	0.723026
Wdr60	0.130479	5.4435	6.11012	0.0312124	0.723026
Ryr2	0.353215	4.11173	6.10825	0.0312332	0.723026
Itga11	0.258298	4.10077	6.10787	0.0312375	0.723026
Extl1	0.428919	2.45704	6.10655	0.0312523	0.723026
Gm3468	-0.306514	2.83779	6.10342	0.0312873	0.723026
Zpbp	0.742568	0.343042	6.10316	0.0312902	0.723026
Spock2	0.311629	4.87899	6.15992	0.0313237	0.723026
AI593442	0.351376	2.28193	6.09943	0.031332	0.723026
Fam184a	0.232194	3.92839	6.0974	0.0313548	0.723026
Edil3	0.251544	4.5296	6.08982	0.03144	0.723026
Mga	0.279046	7.02227	6.38806	0.0314468	0.723026
Rnf220	0.377767	6.03095	6.58085	0.0314912	0.723026
Gm4944	-0.311065	2.86937	6.08321	0.0315147	0.723026
Ppp1r15a	0.436544	4.48328	6.35806	0.0315253	0.723026
Ccnd3	0.337273	5.56615	6.34809	0.0315534	0.723026
Ercc2	-0.238497	6.10629	6.13294	0.0315983	0.723026
Kat5	-0.13158	5.69659	6.06478	0.0317237	0.723026
Bach1	-0.199943	6.676	6.0564	0.0318194	0.723026
Pnrc2	-0.138787	7.01779	6.05341	0.0318535	0.723026
Ndrg2	0.246879	4.98224	6.03993	0.0320083	0.723026
Ski	0.124628	7.91039	6.03991	0.0320085	0.723026
Gm42549	0.534261	1.32735	6.03461	0.0320696	0.723026
Lpxn	-0.652906	0.227795	6.03135	0.0321072	0.723026
Tfb2m	-0.214727	3.8381	6.03029	0.0321195	0.723026
Nsl1	-0.16447	5.6187	6.01892	0.0322513	0.723026
Ppif	-0.193684	5.51556	6.01641	0.0322804	0.723026
Trappc9	0.122085	5.88265	6.01411	0.0323072	0.723026
Mid1	0.510064	5.06359	6.59475	0.0323322	0.723026
Hmcn1	0.238619	8.54485	6.19984	0.0323326	0.723026
Jmjd1c	0.169927	6.94729	6.00985	0.0323569	0.723026
RP23-137A24.3	-0.589814	0.533525	6.00929	0.0323634	0.723026
Plac8	-0.897187	-0.104231	6.00068	0.0324641	0.723026
Rfwd3	-0.121302	7.03106	5.98502	0.032648	0.723026
Slc15a2	-1.67435	3.65068	7.18831	0.0326587	0.723026
Pcf11	0.146598	7.01154	5.97902	0.0327189	0.723026
Map4k5	-0.185636	6.63837	5.9649	0.0328863	0.723026
Ikbke	0.249667	3.40645	5.96046	0.0329393	0.723026
Atp2b4	0.188782	7.44171	5.95918	0.0329545	0.723026
Lpar1	-0.107488	7.06979	5.95705	0.0329799	0.723026
1810009A15Rik	-0.233606	3.57726	5.95024	0.0330613	0.723026
Zfp597	-0.207812	4.15092	5.93566	0.0332364	0.723026
Mrpl19	-0.146887	5.45533	5.9311	0.0332913	0.723026
Mfge8	-0.202076	6.09713	5.92788	0.0333303	0.723026
Foxn3	0.271172	5.65533	6.01033	0.0334377	0.723026
Ice1	0.105719	7.87042	5.91837	0.0334454	0.723026
Pitpnm2	0.134184	6.2227	5.91741	0.0334572	0.723026
Manba	0.341556	3.09761	5.91619	0.033472	0.723026
Myh14	0.235578	4.73346	5.91593	0.0334752	0.723026
Ccne2	-0.218319	5.02684	5.91452	0.0334922	0.723026
Pias1	0.138772	5.86134	5.91056	0.0335405	0.723026
Ppa2	-0.156335	4.69832	5.90183	0.0336471	0.723026
Platr21	-0.517476	0.835667	5.89982	0.0336716	0.723026
Adamtsl5	0.546758	1.20407	5.89582	0.0337206	0.723026
Gm16008	-0.501966	2.26151	5.89296	0.0337557	0.723026
Tmc3	-0.631953	0.589264	5.89194	0.0337683	0.723026
Tspan13	-0.264896	5.22963	5.8939	0.0337704	0.723026
Fgfbp3	-0.388784	2.09927	5.8853	0.0338499	0.723026
Ppia	-0.268735	4.0411	5.8835	0.0338721	0.723026
Eml3	0.129717	5.54444	5.86797	0.0340641	0.723026
Stmn1	-0.148947	8.74254	5.86505	0.0341004	0.723026
Fn1	0.172303	10.6259	5.86453	0.0341068	0.723026
Irak1bp1	-0.250511	3.54908	5.85773	0.0341915	0.723026
Nomo1	0.144941	6.50032	5.85753	0.034194	0.723026
Zfp937	-0.313272	3.20508	5.8532	0.034248	0.723026
Gm19744	0.282471	2.51577	5.84786	0.0343149	0.723026
Fkbpl	-0.308885	2.67043	5.84737	0.0343209	0.723026
Dock7	0.147721	7.97314	5.83989	0.0344148	0.723026
Ndufa7	-0.12822	5.58803	5.83777	0.0344415	0.723026
Ulk2	0.119139	6.74413	5.83352	0.034495	0.723026
Acat2	-0.117019	7.15785	5.8331	0.0345003	0.723026
Col1a2	0.158552	10.8226	5.82658	0.0345825	0.723026
B3gat2	0.703951	-0.315568	5.82171	0.0346442	0.723026
Zbtb4	1.1674	3.7826	6.7808	0.0346621	0.723026
Grin3a	0.375903	3.25455	5.81259	0.03476	0.723026
Ltbp1	0.220169	7.53908	5.92976	0.0348096	0.723026
Ap2a1	0.118124	7.22219	5.80648	0.0348378	0.723026
Pdik1l	-0.245469	4.95413	5.80393	0.0348704	0.723026
Plscr4	0.425058	2.18568	5.80219	0.0348926	0.723026
Gpatch8	0.093311	7.56811	5.79932	0.0349292	0.723026
Zak	0.155767	5.30414	5.7984	0.034941	0.723026
Prune2	0.32559	2.18551	5.79457	0.0349901	0.723026
Sac3d1	-0.267499	4.05047	5.79371	0.0350011	0.723026
Ppp3ca	0.139531	7.44352	5.78462	0.0351178	0.723026
Slc26a7	0.504486	4.01611	6.05639	0.035135	0.723026
Pcbp3	-0.191591	4.44814	5.78019	0.035175	0.723026
Gm12758	-0.463483	0.866118	5.77603	0.0352287	0.723026
Itgb1	0.103591	8.74722	5.76934	0.0353152	0.723026
Gm15524	0.664328	-0.258886	5.76423	0.0353816	0.723026
Dhx8	0.118756	6.95427	5.75229	0.0355372	0.723026
Col5a2	0.195255	9.24499	5.74963	0.035572	0.723026
Arhgdib	0.187684	5.15199	5.74625	0.0356162	0.723026
Zeb1	-0.265472	5.52605	5.79931	0.0356385	0.723026
Pigk	-0.627304	5.58125	6.58386	0.0357034	0.723026
Jdp2	0.283222	2.88805	5.73584	0.0357529	0.723026
Ngrn	-0.178326	4.75279	5.73039	0.0358247	0.723026
Abca2	0.18753	5.53147	5.72937	0.0358381	0.723026
Kcne4	0.566024	2.33641	5.72679	0.0358722	0.723026
Dcaf8	-0.149004	7.77475	5.7257	0.0358866	0.723026
Ralgapa1	0.130776	6.95207	5.72172	0.0359392	0.723026
B630005N14Rik	-0.142555	5.42715	5.71666	0.0360063	0.723026
1810022K09Rik	-0.187895	4.56559	5.71148	0.0360752	0.723026
Phf14	0.133558	6.94314	5.70912	0.0361065	0.723026
B3gnt2	0.448986	3.58914	5.77687	0.0361395	0.723026
Ssh2	-0.150571	6.22026	5.70305	0.0361875	0.723026
Tll1	0.236637	4.33007	5.69743	0.0362627	0.723026
Cracr2b	-0.392009	1.78283	5.69458	0.0363007	0.723026
A630052C17Rik	-0.309188	2.82873	5.69371	0.0363124	0.723026
Agfg1	0.116389	6.83116	5.69248	0.0363289	0.723026
Atp11a	0.157244	7.10148	5.69094	0.0363496	0.723026
Gm37584	-0.579183	2.32163	5.691	0.0363758	0.723026
Fubp1	-0.169706	8.93547	5.68567	0.0364204	0.723026
Tulp1	-0.265752	2.77121	5.68027	0.0364932	0.723026
Ciart	0.422712	1.97471	5.67337	0.0365864	0.723026
Dhdh	-0.310555	2.26935	5.67181	0.0366076	0.723026
Spty2d1	0.152497	5.45767	5.65534	0.0368314	0.723026
Ipo4	0.125972	6.82289	5.65303	0.0368628	0.723026
Magt1	-0.109352	6.76585	5.65234	0.0368722	0.723026
Nop58	-0.116161	7.16893	5.65041	0.0368987	0.723026
Tmem242	-0.144101	5.5886	5.64821	0.0369287	0.723026
D430040D24Rik	-0.421738	1.96811	5.64475	0.0369762	0.723026
Bcdin3d	-0.255099	2.85306	5.6373	0.0370784	0.723026
Cmah	-1.03545	-0.165954	5.63516	0.0371079	0.723026
Islr2	-0.412196	2.71318	5.63147	0.0371587	0.723026
Cspg4	0.491624	4.88335	6.10844	0.0372468	0.723026
Orai3	0.300505	3.68292	5.62416	0.0372596	0.723026
Tln1	0.150218	8.59689	5.62115	0.0373013	0.723026
3830406C13Rik	-0.214726	4.23178	5.61036	0.0374511	0.723026
Zfp791	-0.304142	2.35187	5.6077	0.0374881	0.723026
Cks2	-0.207595	4.40812	5.60745	0.0374916	0.723026
Ppfibp1	0.156976	6.89531	5.60155	0.037574	0.723026
Camsap1	0.321691	7.10897	6.03422	0.0376451	0.723026
Atp10a	-0.292671	3.52686	5.59121	0.0377187	0.723026
5031425E22Rik	-0.643579	3.91776	6.06022	0.0377395	0.723026
Plekhj1	-0.192429	4.85916	5.58881	0.0377524	0.723026
Susd5	1.00194	4.23071	6.49107	0.0377563	0.723026
Itpr3	0.206349	6.02173	5.58044	0.0378703	0.723026
Frmd5	0.506277	2.80934	5.58317	0.0378728	0.723026
Pik3r4	0.122632	6.09657	5.57796	0.0379053	0.723026
Parm1	0.180224	5.59342	5.57786	0.0379068	0.723026
Utp11l	-0.128116	5.64749	5.57609	0.0379318	0.723026
Gm43570	-0.568823	0.599835	5.57436	0.0379562	0.723026
Kif1a	0.238898	6.35606	5.68749	0.0379654	0.723026
Fzd9	0.305325	2.73423	5.57207	0.0379886	0.723026
Lsm3	-0.187484	5.60893	5.57175	0.0379931	0.723026
Gpr45	-0.230795	3.33102	5.56896	0.0380327	0.723026
Gpr26	-0.831629	-0.354067	5.56496	0.0380894	0.723026
Zswim8	0.128559	8.02836	5.56352	0.0381099	0.723026
Cnpy2	-0.123953	6.0169	5.56261	0.0381228	0.723026
Mtdh	0.453977	6.76151	6.28254	0.0381307	0.723026
Eya2	0.13822	6.32439	5.55668	0.0382073	0.723026
Slu7	-0.133464	5.90494	5.55539	0.0382257	0.723026
Igsf10	0.181394	7.6355	5.55712	0.0382283	0.723026
N4bp2os	-0.601807	1.41627	5.55502	0.0382309	0.723026
Col11a2	0.805296	4.9092	6.43654	0.0382424	0.723026
Tpm1	0.128958	8.74279	5.55322	0.0382566	0.723026
Ung	-0.285485	4.64774	5.55109	0.0382871	0.723026
Rpa3	-0.208373	4.37308	5.54966	0.0383076	0.723026
Tnr	0.932474	-0.358633	5.54943	0.0383109	0.723026
Ciapin1	0.191405	5.73365	5.5454	0.0383685	0.723026
Fpgt	-0.248865	3.98308	5.54257	0.0384091	0.723026
Esco1	-0.232594	4.45882	5.54235	0.0384123	0.723026
Trim12a	0.308468	2.92097	5.53727	0.0384852	0.723026
Mtg2	-0.176379	4.40326	5.53499	0.038518	0.723026
Adcy8	-0.407135	2.00875	5.52746	0.0386267	0.723026
Prdm5	0.184643	4.27124	5.52229	0.0387015	0.723026
Garem	0.224288	4.49448	5.51788	0.0387654	0.723026
2010001A14Rik	0.48951	0.802095	5.50833	0.0389043	0.723026
Col3a1	0.162961	10.962	5.50328	0.038978	0.723026
2610524H06Rik	-0.223676	4.08323	5.5032	0.0389792	0.723026
Ube2c	-0.14051	7.08478	5.50278	0.0389852	0.723026
Hapln1	0.742323	5.55557	6.40438	0.0390366	0.723026
Bptf	0.121517	8.25177	5.48661	0.0392224	0.723026
Ube2j1	-0.140177	5.69675	5.48404	0.0392602	0.723026
Tbca	-0.162814	5.63367	5.48286	0.0392776	0.723026
Bmper	0.222336	4.97728	5.48149	0.0392978	0.723026
Fblim1	0.681973	6.21893	6.41721	0.0393587	0.723026
Trmt10c	-0.192979	4.4993	5.47724	0.0393605	0.723026
Sema3e	0.346355	3.45375	5.47655	0.0393708	0.723026
Tcf25	0.0872814	7.8553	5.4739	0.03941	0.723026
Notch3	0.121822	8.35443	5.47307	0.0394223	0.723026
Ppfia2	0.261801	3.51373	5.47232	0.0394334	0.723026
Pnrc1	-0.156922	5.39708	5.46498	0.0395422	0.723026
Pid1	0.130331	5.37012	5.4592	0.0396283	0.723026
Mgst3	0.204014	4.1939	5.45836	0.0396409	0.723026
Arhgef16	-0.279639	3.14788	5.45515	0.0396887	0.723026
Kdm4b	0.10171	6.78119	5.45427	0.0397019	0.723026
Spire1	0.132428	6.12239	5.4458	0.0398286	0.723026
Snn	-0.160971	7.06642	5.44464	0.0398461	0.723026
Ankrd17	0.153372	8.28935	5.44389	0.0398573	0.723026
Ankrd42	0.260112	3.75036	5.43015	0.0400641	0.723026
Ostc	-0.111754	6.62048	5.42338	0.0401664	0.723026
Auh	0.168762	4.71606	5.42025	0.040214	0.723026
Tef	0.339955	5.83711	5.74903	0.0402316	0.723026
Ovol1	0.417544	1.8204	5.41397	0.0403094	0.723026
Cnbd2	-0.484967	1.02882	5.40871	0.0403894	0.723026
2810410L24Rik	-0.229346	3.73268	5.40486	0.0404483	0.723026
Ipo13	0.120045	6.4443	5.39915	0.0405356	0.723026
Mob4	0.19043	5.63351	5.39598	0.0405842	0.723026
Coil	-0.141066	5.42284	5.39585	0.0405862	0.723026
Sox11	-0.176973	9.58952	5.3953	0.0405946	0.723026
Agl	0.129847	6.08216	5.39464	0.0406047	0.723026
Stat5b	0.144097	5.71306	5.39354	0.0406217	0.723026
Gimap5	0.690106	0.128015	5.39091	0.0406621	0.723026
Dph2	-0.18391	4.37407	5.38722	0.0407188	0.723026
Fmnl3	0.109281	7.02758	5.38672	0.0407264	0.723026
Lrrc8a	-0.208403	5.67726	5.38484	0.0407555	0.723026
Mrpl44	-0.184443	4.6519	5.38379	0.0407716	0.723026
Gm42531	-0.598776	0.791484	5.38209	0.0407979	0.723026
Ran	-0.120694	8.76032	5.37367	0.0409282	0.723026
Ssh3	0.279783	4.39158	5.37144	0.0409627	0.723026
Dusp18	0.149844	4.79356	5.36987	0.0409871	0.723026
Fat1	0.202612	9.53239	5.36914	0.041016	0.723026
Spag8	0.667256	0.798842	5.36518	0.0410599	0.723026
Dsp	0.210077	7.95597	5.47527	0.0411074	0.723026
AI854703	-0.473891	1.24291	5.36167	0.0411146	0.723026
Vcan	0.181672	10.5443	5.35723	0.0411839	0.723026
Itpr2	0.307987	3.48677	5.35226	0.0412615	0.723026
Gm9776	0.328676	2.19014	5.34264	0.0414124	0.723026
Adgrl3	0.147188	6.40355	5.33994	0.0414549	0.723026
Plbd2	0.14011	5.89421	5.33824	0.0414817	0.723026
Rab20	0.821232	-0.203245	5.33791	0.0414869	0.723026
Gm15672	-0.571356	0.405685	5.33369	0.0415534	0.723026
Furin	0.134305	6.72993	5.33122	0.0415924	0.723026
Coa7	-0.172017	4.51383	5.32966	0.0416171	0.723026
Tlcd1	0.341664	3.12102	5.32811	0.0416415	0.723026
Zfp532	0.160684	7.42633	5.32627	0.0416708	0.723026
Cdc20	-0.101835	7.40765	5.32422	0.0417031	0.723026
Pcbd2	0.368281	1.96011	5.31886	0.0417883	0.723026
Hs6st2	-0.211343	5.5427	5.31419	0.0418625	0.723026
C330018D20Rik	-0.221673	3.82564	5.31346	0.0418742	0.723026
Fzd5	0.456297	2.25006	5.30989	0.0419311	0.723026
Isg20l2	-0.101586	6.62445	5.30752	0.0419689	0.723026
Mamld1	0.262928	3.55246	5.30589	0.041995	0.723026
Fam213b	-0.209319	3.59069	5.30546	0.0420018	0.723026
Mrpl35	-0.162225	4.52491	5.29707	0.0421364	0.723026
Ccnf	-0.195064	6.59826	5.30052	0.0422801	0.723026
Tubg1	-0.137947	6.00268	5.28465	0.0423363	0.723026
Txn2	-0.421155	5.78329	5.77956	0.0423387	0.723026
Plod1	0.217082	6.27263	5.32377	0.0424558	0.723026
Cenpj	-0.153425	5.42832	5.27618	0.0424732	0.723026
2610305D13Rik	-0.562785	1.53662	5.27294	0.0425258	0.723026
Foxm1	-0.1075	7.16003	5.26957	0.0425806	0.723026
Utrn	0.155891	8.08184	5.26852	0.0425977	0.723026
Pdcd5	-0.196491	4.48194	5.26756	0.0426133	0.723026
Gm1818	-0.221162	3.25991	5.26523	0.0426512	0.723026
Plk5	-0.641786	0.620206	5.26451	0.0426629	0.723026
5530601H04Rik	-0.447282	4.84007	5.63756	0.0427756	0.723026
Pcdhgb4	2.91814	5.5621	6.45068	0.0427881	0.723026
Cdt1	-0.145848	5.97701	5.25306	0.04285	0.723026
Sumo1	-0.131656	6.54128	5.25065	0.0428895	0.723026
4930432K21Rik	0.428801	1.19153	5.24877	0.0429203	0.723026
Fars2	0.260106	3.78483	5.24745	0.042942	0.723026
4632404H12Rik	-0.255605	4.00525	5.23823	0.0430939	0.723026
Nid2	0.123903	7.34725	5.23366	0.0431693	0.723026
3632451O06Rik	0.193812	4.86188	5.22604	0.0432955	0.723026
F13a1	0.397891	3.04767	5.22259	0.0433528	0.723026
Slco5a1	-0.210497	5.3187	5.22143	0.0433721	0.723026
Mipol1	0.262991	2.92744	5.21573	0.0434669	0.723026
Slc30a4	0.1091	5.96698	5.21214	0.0435267	0.723026
Faap20	-0.248424	4.78279	5.21046	0.0435549	0.723026
Arel1	0.133758	6.5907	5.20749	0.0436046	0.723026
Sft2d1	-0.274786	4.37021	5.2074	0.043606	0.723026
Epb41l4aos	-0.302696	2.70232	5.20527	0.0436416	0.723026
Nol7	-0.176775	5.37186	5.19952	0.0437381	0.723026
Toe1	-0.159654	4.88428	5.19716	0.0437778	0.723026
Cox5b	-0.14081	5.57703	5.19207	0.0438635	0.723026
Adam10	0.393491	7.36425	5.77894	0.0438808	0.723026
5430416N02Rik	-0.158673	5.1636	5.19053	0.0438894	0.723026
Ptpn7	-0.67603	0.87021	5.19013	0.0438962	0.723026
Aaas	-0.148082	6.07106	5.18301	0.0440164	0.723026
Rapgef2	0.116048	6.3217	5.17976	0.0440715	0.723026
Palm2	0.365939	3.79603	5.18154	0.0440901	0.723026
Fyb	-0.256288	2.60493	5.1774	0.0441116	0.723026
Cog6	-0.229949	5.67886	5.1942	0.0441472	0.723026
Thrb	0.363229	2.94936	5.17425	0.0441651	0.723026
Mip	0.637062	1.05713	5.16538	0.0443161	0.723026
Tmem194	-0.177404	5.23444	5.1635	0.0443482	0.723026
Dsc2	0.257172	4.69827	5.15117	0.0445595	0.723026
Gadd45a	-0.346317	3.19918	5.14397	0.0446833	0.723026
Sptlc2	0.123688	5.94819	5.13987	0.044754	0.723026
Man1c1	0.18673	3.85836	5.1329	0.0448746	0.723026
1810024B03Rik	-0.451929	0.983275	5.13278	0.0448766	0.723026
Klf13	0.16957	5.88606	5.13116	0.0449048	0.723026
Sptbn1	0.119539	8.87926	5.12708	0.0449756	0.723026
Klhl30	-0.860938	-0.0830474	5.12586	0.0449968	0.723026
Tmem37	-0.381432	1.39369	5.12586	0.0449968	0.723026
Hip1	0.101942	7.92931	5.12257	0.0450539	0.723026
Gm42725	-0.796339	-0.255666	5.12188	0.0450661	0.723026
Narf	0.0948737	6.83437	5.12014	0.0450963	0.723026
Mylk	0.170675	6.19036	5.11939	0.0451093	0.723026
Cadps2	0.340123	3.6086	5.11867	0.0451221	0.723026
Nudcd3	0.143346	6.47683	5.11794	0.0451348	0.723026
Adamts2	0.333954	4.65202	5.22596	0.0451621	0.723026
Gm20427	-0.706087	3.40533	5.50804	0.0451877	0.723026
Antxr1	0.136184	7.60802	5.10743	0.0453186	0.723026
Btrc	0.108094	6.39572	5.1063	0.0453383	0.723026
Cmya5	0.635611	1.39028	5.10423	0.0453747	0.723026
Mrps7	-0.136334	5.65747	5.10344	0.0453885	0.723026
Champ1	-0.17455	6.43463	5.10332	0.0453907	0.723026
Tube1	-0.15694	4.44596	5.10194	0.045415	0.723026
Brd4	0.104433	8.17082	5.09869	0.0454721	0.723026
Sbf2	0.141435	6.84831	5.09713	0.0454996	0.723026
Dhrs3	-0.42898	4.00488	5.24534	0.0455037	0.723026
Snhg20	-0.337039	3.39489	5.09657	0.0455094	0.723026
Zfp322a	-0.122044	6.44038	5.09549	0.0455284	0.723026
Pi15	0.665518	0.891257	5.09156	0.0455979	0.723026
Supt4a	-0.149963	4.85674	5.09149	0.0455992	0.723026
1110002E22Rik	0.600096	0.344227	5.09062	0.0456145	0.723026
Fam20a	0.269765	2.8464	5.09044	0.0456176	0.723026
Tmem183a	-0.120754	6.50899	5.08894	0.0456441	0.723026
Tpst1	0.126849	5.51177	5.08748	0.0456701	0.723026
4932438A13Rik	0.158439	6.97807	5.08574	0.0457009	0.723026
A430106G13Rik	-0.431178	2.03571	5.08566	0.0457023	0.723026
Zkscan3	-0.631595	7.6816	5.94951	0.0457499	0.723026
Ubac1	-0.160599	5.32072	5.08085	0.0457875	0.723026
Rps6kc1	0.158353	5.56089	5.07873	0.0458252	0.723026
Nup98	0.153528	6.51928	5.07843	0.0458304	0.723026
Ypel2	0.139894	5.46806	5.07688	0.0458581	0.723026
Hint1	-0.130972	6.29471	5.07366	0.0459154	0.723026
Hk2	0.122997	6.3536	5.07353	0.0459177	0.723026
4930523C07Rik	0.349931	1.95833	5.07042	0.0459731	0.723026
Lect1	0.974734	4.61883	5.9044	0.0459922	0.723026
Fam101a	0.424893	3.16493	5.06866	0.0460046	0.723026
Grik1	0.42909	1.77695	5.06697	0.0460348	0.723026
Vsig10	0.418223	4.20155	5.24563	0.0460365	0.723026
Smdt1	-0.163947	5.30484	5.06645	0.0460441	0.723026
Psma4	-0.11283	6.97035	5.06417	0.0460848	0.723026
Mex3b	-0.16647	7.12244	5.06228	0.0461188	0.723026
Kcnq5	0.255619	3.70577	5.06124	0.0461373	0.723026
Zfp853	0.549426	1.50261	5.05884	0.0461804	0.723026
Krt19	-0.320473	2.92953	5.05715	0.0462107	0.723026
Gm43445	-0.579063	1.87277	5.04725	0.0463888	0.723026
Srpx2	0.458417	1.33266	5.04507	0.0464283	0.723026
Rab8a	-0.12742	6.39599	5.04338	0.0464587	0.723026
Mrpl22	-0.167411	4.17144	5.03844	0.0465481	0.723026
Mtmr1	0.141196	4.8771	5.03629	0.0465871	0.723026
Ppp1r3f	-0.50783	2.61482	5.03961	0.0465887	0.723026
Serac1	0.162305	4.48529	5.03526	0.0466057	0.723026
Mri1	-0.323927	4.55409	5.1087	0.0466364	0.723026
Afg3l2	0.117713	6.43489	5.03142	0.0466755	0.723026
Tg	0.788113	-0.27408	5.02679	0.0467596	0.723026
B3galnt1	-0.190937	4.30357	5.02564	0.0467807	0.723026
BC030343	-0.535239	1.81674	5.02373	0.0468155	0.723026
Rfc2	-0.114815	6.72965	5.01531	0.0469693	0.723026
Acr	-0.700606	-0.080371	5.01522	0.0469709	0.723026
Cebpzos	-0.2312	3.45938	5.01498	0.0469753	0.723026
Ccdc13	-0.51314	0.245422	5.01006	0.0470655	0.723026
Acan	0.855684	5.20441	5.82951	0.0470849	0.723026
2010300C02Rik	0.370892	2.49742	5.00589	0.0471422	0.723026
Rad51ap1	-0.190496	5.30605	5.00441	0.0471695	0.723026
Fbxl12os	-0.454441	1.2228	5.00176	0.0472182	0.723026
Fat3	0.265157	5.11776	5.03588	0.0472208	0.723026
Dnaaf3	0.503353	2.54498	4.99983	0.0472538	0.723026
Fam210a	0.103678	6.39428	4.9987	0.0472748	0.723026
Atp6ap2	0.127226	5.30526	4.99837	0.0472807	0.723026
Smco3	0.695568	0.70736	4.99401	0.0473613	0.723026
Twistnb	-0.159079	4.89826	4.9928	0.0473838	0.723026
Bccip	-0.12563	6.18267	4.98129	0.0475974	0.723026
Ddx11	-0.103707	6.0466	4.96853	0.0478356	0.723026
Eps8	0.166155	5.4768	4.96683	0.0478674	0.723026
Cenpi	-0.177498	4.9732	4.96014	0.047993	0.723026
Cdh5	0.138451	6.98032	4.95649	0.0480616	0.723026
Lamp1	0.0894536	7.8504	4.95522	0.0480855	0.723026
Med15	0.127595	6.15417	4.9546	0.0480973	0.723026
Rrm2b	-0.310661	3.44471	4.95237	0.0481394	0.723026
RP23-89F9.3	0.551072	0.10685	4.95154	0.048155	0.723026
Cstf2t	-0.114234	6.87014	4.95147	0.0481562	0.723026
Farp2	0.240401	4.32711	4.94981	0.0481876	0.723026
Fadd	-0.169418	4.27174	4.94608	0.0482582	0.723026
Sigirr	0.575562	0.799054	4.9456	0.0482673	0.723026
Reck	0.13543	6.55043	4.94549	0.0482693	0.723026
Dck	-0.183173	6.18881	4.93977	0.0483778	0.723026
Rpl12	-0.252836	5.11711	4.95119	0.0483968	0.723026
Pappa	0.200029	5.03494	4.93378	0.0484916	0.723026
Herc2	0.198999	7.96538	5.02459	0.0484999	0.723026
Nos1	0.400248	2.23748	4.92963	0.0485707	0.723026
Atp6v1b1	0.755115	0.699655	4.92316	0.0486943	0.723026
E430024P14Rik	-0.66821	0.284215	4.92084	0.0487388	0.723026
Haus5	-0.217993	5.15781	4.91406	0.0488689	0.723026
Pik3r3	-0.11526	7.33881	4.91076	0.0489323	0.723026
Fam96a	-0.155866	5.90809	4.9049	0.0490451	0.723026
Plcl1	0.277578	3.15322	4.89526	0.0492317	0.723026
Irs4	0.506463	0.73982	4.88723	0.0493876	0.723026
B130034C11Rik	-0.366686	1.96104	4.88669	0.0493983	0.723026
Ndc80	-0.146534	5.39101	4.88667	0.0493985	0.723026
Msh5	-0.429175	1.89663	4.8858	0.0494155	0.723026
Mapk9	0.149703	5.35828	4.88126	0.0495042	0.723026
Ndufaf4	-0.800982	4.18125	5.50517	0.0495203	0.723026
Abcg4	0.275286	3.73332	4.87945	0.0495393	0.723026
Exosc4	-0.132386	4.935	4.87933	0.0495418	0.723026
Zfp775	-0.441899	3.52614	4.96374	0.0495544	0.723026
Grin3b	-0.631232	-0.110434	4.87396	0.0496468	0.723026
Cox16	-0.220736	3.55911	4.87169	0.0496912	0.723026
1110001J03Rik	-0.442679	1.7455	4.8712	0.0497008	0.723026
Lrp12	0.106582	6.4568	4.87058	0.049713	0.723026
Tcp11	0.331838	1.82121	4.86775	0.0497686	0.723026
Trib1	-0.248497	4.87185	4.86651	0.049793	0.723026
Kcnf1	0.44116	1.77133	4.8609	0.0499034	0.723026
