# Supplementary material for: RA-induced prominence-specific response resulted in distinctive regulation of Wnt and osteogenesis
Source: Life Sci Alliance. 2023 Aug 4;6(10):e202302013. doi: 10.26508/lsa.202302013 (PMC10403638; doi:10.26508/lsa.202302013)
Supplement: Supplementary file 3 [file LSA-2023-02013_TableS3.xls]

## Sheet: CON_FvsATRA_F.glmQLFTest_Face
Supplementary Table 3 Differentially Expressed miRNAs (DEMs)
	logFC	logCPM	F	PValue	FDR
mmu-miR-27a-5p	1.45252	6.90526	79.5986	7.49e-07	0.000509351
mmu-miR-27b-5p	1.36105	8.41025	51.7608	9.27e-06	0.00275198
mmu-miR-23b-5p	1.47693	5.99847	48.7543	1.25e-05	0.00275198
mmu-miR-10a-5p	1.18267	5.88236	44.7447	1.62e-05	0.00275198
mmu-miR-485-5p	0.752079	6.03947	36.3598	4.53e-05	0.00615809
mmu-miR-673-3p	0.997528	6.18122	34.6936	5.68e-05	0.00643179
mmu-miR-125b-1-3p	0.660441	11.1374	29.4494	0.000122337	0.0109331
mmu-miR-181b-2-3p	0.729473	5.1303	29.1288	0.000128625	0.0109331
mmu-miR-1247-3p	1.23042	2.15098	26.6863	0.000191008	0.0137761
mmu-miR-494-5p	1.6071	2.08147	25.5399	0.00023455	0.0137761
mmu-miR-351-3p	0.687944	4.35392	25.0901	0.000250822	0.0137761
mmu-let-7c-1-3p	1.51678	6.05857	26.6634	0.00025492	0.0137761
mmu-miR-99a-3p	1.24265	0.638772	24.8113	0.000263367	0.0137761
mmu-miR-667-5p	1.01422	5.57624	24.9016	0.000287211	0.0139503
novel.62	-0.828138	3.65288	23.3606	0.000341657	0.0154884
mmu-miR-148a-5p	0.731505	9.12249	19.4755	0.000733029	0.0305384
mmu-miR-30c-2-3p	0.565023	7.61917	19.2392	0.000763461	0.0305384
mmu-miR-125a-3p	0.532664	5.56214	18.0092	0.000991515	0.0374572
mmu-miR-410-5p	1.19926	4.23075	15.4535	0.00208788	0.0747243
mmu-miR-341-5p	0.839228	1.74286	13.1974	0.00310924	0.105136
mmu-miR-362-5p	-0.458651	7.63072	13.032	0.00324686	0.105136
mmu-miR-1306-3p	0.577116	4.20377	11.7003	0.00465482	0.139644
mmu-miR-335-3p	-0.336539	12.7585	11.648	0.00472327	0.139644
mmu-miR-1264-3p	-0.756855	2.5243	10.3293	0.00690618	0.192785
mmu-let-7a-2-3p	0.997719	1.95534	10.1987	0.0072092	0.192785
mmu-miR-877-3p	-0.53972	2.65305	10.0052	0.00761083	0.192785
mmu-miR-99b-3p	0.343205	11.1053	9.98621	0.00765471	0.192785
mmu-miR-16-1-3p	0.630809	7.30529	9.86	0.00825462	0.194014
mmu-miR-92a-1-5p	0.470268	5.04313	9.73063	0.00827414	0.194014
mmu-miR-770-3p	0.467256	5.1462	9.39063	0.00919112	0.201913
mmu-miR-92a-3p	-0.308384	13.9941	9.38584	0.00920487	0.201913
mmu-miR-125b-2-3p	0.37678	5.92316	8.29092	0.0130856	0.264584
mmu-miR-193b-5p	0.787577	1.60286	8.10452	0.0139231	0.264584
mmu-miR-25-5p	0.52734	7.20613	8.06179	0.0141657	0.264584
mmu-miR-28a-5p	-0.294597	7.14771	8.0158	0.0143436	0.264584
novel.31	-1.99348	0.460107	8.24431	0.014367	0.264584
mmu-miR-34b-5p	0.931725	0.474917	8.00487	0.0143965	0.264584
mmu-miR-30c-1-3p	0.380896	5.57509	7.89603	0.0149352	0.267262
mmu-miR-92b-3p	-0.292338	9.33883	7.72794	0.0158144	0.271289
mmu-miR-344f-3p	0.416734	4.31562	7.70149	0.0159582	0.271289
mmu-miR-331-5p	0.505538	3.46726	7.43211	0.0175136	0.288213
mmu-miR-484	-0.383448	10.9269	7.37687	0.0178541	0.288213
mmu-miR-183-3p	-0.480884	3.89482	7.26957	0.018538	0.288213
mmu-miR-195a-3p	0.377647	5.85899	7.11171	0.0196009	0.288213
mmu-miR-181a-1-3p	0.323121	10.1558	7.09942	0.0196866	0.288213
mmu-miR-100-3p	0.605427	1.79361	7.0551	0.0199995	0.288213
mmu-miR-669c-5p	0.487188	5.88489	7.02815	0.0202427	0.288213
novel.75	-0.503283	1.52979	6.80474	0.02188	0.288213
mmu-miR-136-3p	-0.318403	5.2249	6.80249	0.0218978	0.288213
mmu-let-7e-3p	0.432654	6.6555	6.75717	0.0222604	0.288213
mmu-let-7f-1-3p	0.590355	1.94863	6.75266	0.0222969	0.288213
mmu-miR-30d-3p	0.458746	5.19841	6.75036	0.0223156	0.288213
mmu-miR-363-3p	-0.371306	7.55094	6.73215	0.0224636	0.288213
mmu-miR-1193-3p	-0.371371	6.90183	6.58559	0.0236988	0.295542
mmu-miR-6948-3p	0.627918	0.917968	6.55219	0.0239914	0.295542
mmu-miR-487b-3p	-0.295857	6.34084	6.51315	0.0243387	0.295542
mmu-miR-3081-5p	0.994709	0.174411	6.46461	0.0247789	0.295608
mmu-miR-23a-5p	1.28581	-0.139993	6.34226	0.0259306	0.304014
mmu-miR-383-5p	0.511298	6.32652	6.05245	0.0295014	0.339159
mmu-miR-487b-5p	1.15773	1.16859	6.10184	0.0299258	0.339159
mmu-miR-338-5p	0.342777	3.58269	5.70015	0.0331197	0.368181
mmu-miR-154-3p	-0.358785	4.5558	5.66558	0.0335695	0.368181
mmu-miR-128-1-5p	0.657614	2.31199	5.33823	0.0382724	0.405665
mmu-miR-10b-5p	0.821699	6.95556	5.41551	0.0387602	0.405665
mmu-miR-592-5p	0.281186	5.87056	5.29914	0.0388094	0.405665
mmu-miR-448-3p	-0.623703	3.02509	5.30481	0.0393733	0.405665
mmu-miR-140-5p	0.433095	10.2311	5.24096	0.0414855	0.421047
mmu-miR-20b-5p	-0.514899	7.17458	5.14805	0.0430297	0.430297
mmu-miR-1981-5p	0.271143	8.06784	4.89329	0.0457873	0.436271
mmu-miR-380-5p	0.358773	7.09764	4.88325	0.0459779	0.436271
mmu-miR-199b-5p	-0.329548	11.3865	4.87487	0.0461378	0.436271
mmu-miR-140-3p	0.370976	10.2408	4.87565	0.0461934	0.436271
mmu-miR-3091-3p	0.876291	2.09903	4.90845	0.0473421	0.440995
mmu-miR-466c-3p	-0.389543	2.69947	4.77143	0.0481668	0.442614
mmu-miR-3072-5p	0.760686	0.384198	4.72253	0.049163	0.445745
mmu-miR-7067-3p	-0.633126	0.199196	4.68722	0.0498977	0.446453
