# Supplementary material for: RA-induced prominence-specific response resulted in distinctive regulation of Wnt and osteogenesis
Source: Life Sci Alliance. 2023 Aug 4;6(10):e202302013. doi: 10.26508/lsa.202302013 (PMC10403638; doi:10.26508/lsa.202302013)
Supplement: Supplementary file 6 [file LSA-2023-02013_TableS6.xls]

## Sheet: Sheet1
Supplementary Table 6 miRNA-gene interactions
Axin1-miRNAs	Btrc-miRNAs	Ccnd3-miRNAs	Daam2-miRNAs	Dvl3-miRNAs	Fzd5-miRNAs	Fzd9-miRNAs	Jun-miRNAs	Mapk9-miRNAs	Ppp3ca-miRNAs	Rnf43-miRNAs	Tle1-miRNAs
121 common elements in "TargetScan" and "miRwalk":	731 common elements in "TargetScan" and "miRwalk":	174 common elements in "TargetScan" and "miRwalk":	492 common elements in "TargetScan" and "miRwalk":	392 common elements in "TargetScan" and "miRwalk":	715 common elements in "TargetScan" and "miRwalk":	500 common elements in "TargetScan" and "miRwalk":	195 common elements in "TargetScan" and "miRwalk":	659 common elements in "TargetScan" and "miRwalk":	288 common elements in "List 1" and "List 2":	299 common elements in "TargetScan" and "miRwalk":	907 common elements in "TargetScan" and "miRwalk":
mmu-miR-31-5p	mmu-miR-200c-3p	mmu-miR-301b-3p	mmu-miR-339-5p	mmu-miR-485-5p	mmu-miR-23a-3p	mmu-miR-145a-5p	mmu-miR-200c-3p	mmu-miR-302a-3p	mmu-miR-30d-5p	mmu-miR-16-5p	mmu-let-7b-3p
mmu-miR-377-3p	mmu-miR-429-3p	mmu-miR-130b-3p	mmu-miR-138-5p	mmu-miR-1962	mmu-miR-23b-3p	mmu-miR-145b	mmu-miR-7050-3p	mmu-miR-302d-3p	mmu-miR-30c-5p	mmu-miR-195a-5p	mmu-let-7c-2-3p
mmu-miR-328-3p	mmu-miR-497a-5p	mmu-miR-138-5p	mmu-miR-7682-3p	mmu-miR-423-5p	mmu-miR-452-5p	mmu-miR-211-5p	mmu-miR-760-5p	mmu-miR-291a-3p	mmu-miR-384-5p	mmu-miR-322-5p	mmu-let-7a-1-3p
mmu-miR-370-3p	mmu-miR-322-5p	mmu-miR-497a-5p	mmu-miR-6897-3p	mmu-miR-351-5p	mmu-miR-665-3p	mmu-miR-204-5p	mmu-miR-3070-5p	mmu-miR-20a-5p	mmu-miR-30e-5p	mmu-miR-15a-5p	mmu-miR-758-3p
mmu-let-7c-1-3p	mmu-miR-15b-5p	mmu-miR-322-5p	mmu-miR-5106	mmu-miR-125a-5p	mmu-miR-7b-5p	mmu-miR-582-5p	mmu-miR-7077-3p	mmu-miR-93-5p	mmu-miR-96-5p	mmu-miR-497a-5p	mmu-miR-3471
mmu-miR-764-5p	mmu-miR-16-5p	mmu-miR-15b-5p	mmu-miR-3078-3p	mmu-let-7i-5p	mmu-miR-493-5p	mmu-miR-182-5p	mmu-miR-7048-3p	mmu-miR-106b-5p	mmu-let-7d-5p	mmu-miR-135b-5p	mmu-miR-7054-3p
mmu-miR-1188-5p	mmu-miR-195a-5p	mmu-miR-503-5p	mmu-miR-7033-5p	mmu-let-7b-5p	mmu-miR-326-3p	mmu-miR-742-5p	mmu-miR-7686-5p	mmu-miR-17-5p	mmu-let-7a-5p	mmu-miR-423-5p	mmu-miR-7655-5p
mmu-miR-6996-5p	mmu-miR-15a-5p	mmu-miR-1306-5p	mmu-miR-6946-3p	mmu-let-7g-5p	mmu-miR-330-5p	mmu-miR-3087-3p	mmu-miR-6946-3p	mmu-miR-20b-5p	mmu-let-7e-5p	mmu-miR-23b-3p	mmu-miR-328-3p
mmu-miR-7658-3p	mmu-miR-195b	mmu-miR-546	mmu-miR-1897-3p	mmu-let-7e-5p	mmu-miR-329-3p	mmu-miR-451b	mmu-miR-7116-3p	mmu-miR-106a-5p	mmu-let-7f-5p	mmu-miR-23a-3p	mmu-miR-138-2-3p
mmu-miR-6989-3p	mmu-miR-503-5p	mmu-miR-6934-5p	mmu-miR-224-5p	mmu-let-7c-5p	mmu-miR-362-3p	mmu-miR-3103-5p	mmu-miR-7021-3p	mmu-miR-96-5p	mmu-let-7g-5p	mmu-miR-299a-3p	mmu-miR-6915-3p
mmu-miR-6914-3p	mmu-miR-382-3p	mmu-miR-6952-5p	mmu-miR-216b-3p	mmu-let-7d-5p	mmu-miR-410-3p	mmu-miR-7047-5p	mmu-miR-7221-5p	mmu-miR-320-3p	mmu-let-7i-5p	mmu-miR-5133	mmu-miR-7116-3p
mmu-miR-6407	mmu-miR-199a-5p	mmu-miR-7680-3p	mmu-miR-684	mmu-let-7a-5p	mmu-miR-216b-5p	mmu-miR-6965-5p	mmu-miR-148b-5p	mmu-miR-16-5p	mmu-let-7c-5p	mmu-miR-5114	mmu-miR-6969-3p
mmu-miR-1224-5p	mmu-miR-193b-3p	mmu-miR-7663-5p	mmu-miR-7671-5p	mmu-let-7k	mmu-miR-224-5p	mmu-miR-7235-5p	mmu-miR-1896	mmu-miR-195a-5p	mmu-let-7k	mmu-miR-7094b-2-5p	mmu-miR-6359
mmu-miR-484	mmu-miR-193a-3p	mmu-miR-3105-3p	mmu-miR-5627-3p	mmu-miR-325-3p	mmu-miR-99b-5p	mmu-miR-1249-5p	mmu-miR-6896-3p	mmu-miR-195b	mmu-let-7b-5p	mmu-miR-6972-5p	mmu-miR-5132-3p
mmu-miR-7051-5p	mmu-miR-10b-5p	mmu-miR-7011-3p	mmu-miR-1933-3p	mmu-miR-150-5p	mmu-miR-24-3p	mmu-miR-7030-5p	mmu-miR-3095-3p	mmu-miR-15b-5p	mmu-miR-145b	mmu-miR-6938-3p	mmu-miR-3073a-3p
mmu-miR-3971	mmu-miR-10a-5p	mmu-miR-6934-3p	mmu-miR-7222-3p	mmu-miR-6955-5p	mmu-miR-378c	mmu-miR-7076-5p	mmu-miR-7002-5p	mmu-miR-15a-5p	mmu-miR-500-3p	mmu-miR-8092	mmu-miR-6964-3p
mmu-miR-669d-5p	mmu-miR-107-3p	mmu-miR-7084-3p	mmu-miR-344f-3p	mmu-miR-770-3p	mmu-miR-378a-3p	mmu-miR-7075-5p	mmu-miR-212-5p	mmu-miR-497a-5p	mmu-miR-153-3p	mmu-miR-7667-5p	mmu-miR-6946-3p
mmu-miR-425-5p	mmu-miR-103-3p	mmu-miR-6982-3p	mmu-miR-5135	mmu-miR-3091-3p	mmu-miR-874-3p	mmu-miR-7072-5p	mmu-miR-5618-5p	mmu-let-7d-5p	mmu-miR-21a-5p	mmu-miR-6936-5p	mmu-miR-147-5p
mmu-miR-878-3p	mmu-miR-330-5p	mmu-miR-296-5p	mmu-miR-6913-5p	mmu-miR-7062-5p	mmu-miR-365-3p	mmu-miR-6971-5p	mmu-miR-669d-5p	mmu-let-7i-5p	mmu-miR-411-3p	mmu-miR-7051-3p	mmu-miR-8107
mmu-miR-1929-3p	mmu-miR-326-3p	mmu-miR-7067-5p	mmu-miR-6347	mmu-miR-6982-5p	mmu-miR-760-3p	mmu-miR-6909-5p	mmu-miR-8092	mmu-let-7e-5p	mmu-miR-489-3p	mmu-miR-7035-3p	mmu-miR-351-3p
mmu-miR-6957-5p	mmu-miR-130a-5p	mmu-miR-346-3p	mmu-miR-152-3p	mmu-miR-1843b-5p	mmu-miR-216a-5p	mmu-miR-7049-5p	mmu-miR-6968-5p	mmu-let-7k	mmu-miR-325-3p	mmu-miR-7665-3p	mmu-miR-1970
mmu-miR-1982-3p	mmu-miR-186-5p	mmu-miR-7087-5p	mmu-miR-1960	mmu-miR-432	mmu-miR-155-5p	mmu-miR-7094-1-5p	mmu-miR-7069-5p	mmu-let-7f-5p	mmu-miR-1968-5p	mmu-miR-673-3p	mmu-miR-5626-3p
mmu-miR-6947-3p	mmu-miR-1231-5p	mmu-miR-6931-5p	mmu-miR-677-5p	mmu-miR-3075-3p	mmu-miR-6955-5p	mmu-miR-1896	mmu-miR-6897-5p	mmu-miR-24-3p	mmu-miR-6990-3p	mmu-miR-3072-5p	mmu-miR-6363
mmu-miR-6971-3p	mmu-miR-6905-5p	mmu-miR-7006-5p	mmu-miR-30a-3p	mmu-miR-212-5p	mmu-miR-3091-3p	mmu-miR-6952-3p	mmu-miR-328-5p	mmu-miR-883b-5p	mmu-miR-1231-3p	mmu-miR-7654-3p	mmu-miR-6896-5p
mmu-miR-6356	mmu-miR-3474	mmu-miR-6930-5p	mmu-miR-30d-3p	mmu-miR-7037-3p	mmu-miR-770-3p	mmu-miR-301a-5p	mmu-miR-7212-5p	mmu-miR-1934-3p	mmu-miR-6354	mmu-miR-665-3p	mmu-miR-692
mmu-miR-667-3p	mmu-miR-6945-5p	mmu-miR-1943-5p	mmu-miR-130b-5p	mmu-miR-7036b-3p	mmu-miR-6379	mmu-miR-7221-5p	mmu-miR-7117-5p	mmu-miR-3109-5p	mmu-miR-107-3p	mmu-miR-3090-3p	mmu-miR-7215-5p
mmu-miR-5134-5p	mmu-miR-6914-5p	mmu-miR-709	mmu-miR-6961-3p	mmu-miR-3113-5p	mmu-miR-7042-3p	mmu-miR-1190	mmu-miR-509-5p	mmu-miR-490-5p	mmu-miR-7666-3p	mmu-miR-6919-3p	mmu-miR-130a-5p
mmu-miR-7679-5p	mmu-miR-6904-5p	mmu-miR-7225-3p	mmu-miR-7020-3p	mmu-miR-6969-5p	mmu-miR-6357	mmu-miR-763	mmu-miR-3968	mmu-miR-7232-5p	mmu-miR-143-3p	mmu-miR-370-3p	mmu-miR-130b-5p
mmu-miR-1962	mmu-miR-6418-3p	mmu-miR-490-5p	mmu-miR-7050-5p	mmu-miR-93-3p	mmu-miR-6345	mmu-miR-6958-3p	mmu-miR-7004-3p	mmu-miR-194-1-3p	mmu-miR-883a-5p	mmu-miR-1264-5p	mmu-miR-7028-3p
mmu-miR-485-5p	mmu-miR-217-5p	mmu-miR-3080-3p	mmu-miR-6949-5p	mmu-miR-7048-5p	mmu-miR-338-3p	mmu-miR-6928-3p	mmu-miR-188-3p	mmu-miR-6926-5p	mmu-miR-93-3p	mmu-miR-6966-3p	mmu-miR-320-5p
mmu-miR-6989-5p	mmu-miR-6897-3p	mmu-miR-7082-3p	mmu-miR-8104	mmu-miR-185-3p	mmu-miR-6915-3p	mmu-miR-1968-5p	mmu-miR-7685-5p	mmu-miR-7055-5p	mmu-miR-7054-3p	mmu-miR-1955-5p	mmu-miR-6909-3p
mmu-miR-6987-5p	mmu-miR-5106	mmu-miR-292b-3p	mmu-miR-6960-5p	mmu-miR-6927-5p	mmu-miR-3072-3p	mmu-miR-5623-5p	mmu-miR-7117-3p	mmu-miR-194-2-3p	mmu-miR-448-5p	mmu-miR-199a-5p	mmu-miR-511-5p
mmu-miR-677-3p	mmu-miR-7087-5p	mmu-miR-7216-5p	mmu-miR-7093-5p	mmu-miR-7070-5p	mmu-miR-18b-3p	mmu-miR-5107-5p	mmu-miR-6948-3p	mmu-miR-3620-3p	mmu-miR-7064-5p	mmu-miR-145a-5p	mmu-miR-499-5p
mmu-miR-742-3p	mmu-miR-346-3p	mmu-miR-8119	mmu-miR-6385	mmu-miR-671-5p	mmu-miR-6920-3p	mmu-miR-7676-5p	mmu-miR-6936-3p	mmu-miR-6990-5p	mmu-miR-5113	mmu-miR-145b	mmu-miR-468-5p
mmu-miR-7211-5p	mmu-miR-3069-5p	mmu-miR-8113	mmu-miR-8097	mmu-miR-3547-5p	mmu-miR-350-3p	mmu-miR-6998-5p	mmu-miR-677-3p	mmu-miR-7032-5p	mmu-miR-6940-3p	mmu-miR-7680-5p	mmu-miR-3085-5p
mmu-miR-201-5p	mmu-miR-5134-5p	mmu-miR-7057-5p	mmu-miR-1912-3p	mmu-miR-6368	mmu-miR-7088-3p	mmu-miR-1231-5p	mmu-miR-742-3p	mmu-miR-6979-3p	mmu-miR-6901-3p	mmu-miR-7685-5p	mmu-miR-3102-5p.2-5p
mmu-miR-7687-3p	mmu-miR-7036b-3p	mmu-miR-7012-5p	mmu-miR-9769-5p	mmu-miR-6404	mmu-miR-3065-3p	mmu-miR-6905-5p	mmu-miR-6970-3p	mmu-miR-7243-5p	mmu-miR-6356	mmu-miR-6975-3p	mmu-miR-7044-5p
mmu-miR-7046-3p	mmu-miR-6969-3p	mmu-miR-7118-5p	mmu-miR-6953-5p	mmu-miR-6405	mmu-miR-6897-5p	mmu-miR-7669-3p	mmu-miR-7671-5p	mmu-miR-7230-5p	mmu-miR-361-3p	mmu-miR-6908-3p	mmu-miR-7677-5p
mmu-miR-706	mmu-miR-7021-5p	mmu-miR-7073-5p	mmu-miR-423-5p	mmu-miR-7074-5p	mmu-miR-328-5p	mmu-miR-7688-5p	mmu-miR-149-5p	mmu-miR-6391	mmu-miR-3113-5p	mmu-miR-3076-3p	mmu-miR-219a-5p
mmu-miR-201-3p	mmu-miR-7219-3p	mmu-miR-6927-5p	mmu-miR-7075-5p	mmu-miR-450a-1-3p	mmu-miR-3104-5p	mmu-miR-7088-3p	mmu-miR-7688-3p	mmu-miR-6977-5p	mmu-miR-221-5p	mmu-miR-3065-3p	mmu-miR-7002-5p
mmu-miR-7032-3p	mmu-miR-7071-5p	mmu-miR-7070-5p	mmu-miR-7030-5p	mmu-miR-6903-5p	mmu-miR-6929-5p	mmu-miR-6939-3p	mmu-miR-3085-3p	mmu-miR-7068-5p	mmu-miR-433-3p	mmu-miR-34a-3p	mmu-miR-7652-3p
mmu-miR-670-3p	mmu-miR-7034-5p	mmu-miR-423-5p	mmu-miR-7076-5p	mmu-miR-3100-5p	mmu-miR-1982-5p	mmu-miR-7015-3p	mmu-miR-7652-3p	mmu-miR-615-5p	mmu-miR-7116-3p	mmu-miR-191-3p	mmu-miR-7688-3p
mmu-miR-6384	mmu-miR-5103	mmu-miR-758-3p	mmu-miR-6971-5p	mmu-miR-5710	mmu-miR-6979-5p	mmu-miR-6992-3p	mmu-miR-3064-5p	mmu-miR-7226-5p	mmu-miR-6951-3p	mmu-miR-1306-5p	mmu-miR-3057-3p
mmu-miR-7651-5p	mmu-miR-7017-3p	mmu-miR-27a-5p	mmu-miR-665-3p	mmu-miR-697	mmu-miR-7684-5p	mmu-miR-6979-3p	mmu-miR-326-3p	mmu-miR-6909-3p	mmu-miR-129b-5p	mmu-miR-29c-3p	mmu-miR-188-3p
mmu-miR-6380	mmu-miR-6990-3p	mmu-miR-7242-5p	mmu-miR-1191a	mmu-miR-7066-5p	mmu-miR-204-3p	mmu-miR-3072-3p	mmu-miR-330-5p	mmu-miR-340-3p	mmu-miR-6961-3p	mmu-miR-29a-3p	mmu-miR-6350
mmu-miR-323-5p	mmu-miR-290a-5p	mmu-miR-874-5p	mmu-miR-465a-3p	mmu-miR-296-3p	mmu-miR-6907-5p	mmu-miR-6991-3p	mmu-miR-7063-3p	mmu-miR-467c-5p	mmu-miR-6976-3p	mmu-miR-3102-3p	mmu-miR-6346
mmu-miR-7044-5p	mmu-miR-292a-5p	mmu-miR-3113-3p	mmu-miR-465b-3p	mmu-miR-7017-5p	mmu-miR-7019-5p	mmu-miR-7050-3p	mmu-miR-6973b-3p	mmu-miR-467d-5p	mmu-miR-3473c	mmu-miR-486a-3p	mmu-miR-214-3p
mmu-miR-3102-5p.2-5p	mmu-miR-295-5p	mmu-miR-6962-5p	mmu-miR-465c-3p	mmu-miR-5627-5p	mmu-miR-3470b	mmu-miR-3971	mmu-miR-7083-3p	mmu-miR-105	mmu-miR-7649-3p	mmu-miR-486b-3p	mmu-miR-1906
mmu-miR-6930-5p	mmu-miR-292b-5p	mmu-miR-1933-3p	mmu-miR-6979-5p	mmu-miR-1188-5p	mmu-miR-3473c	mmu-miR-7213-5p	mmu-miR-346-5p	mmu-miR-27b-3p	mmu-miR-6975-3p	mmu-miR-6954-5p	mmu-miR-6939-5p
mmu-miR-6418-5p	mmu-miR-294-5p	mmu-miR-6939-5p	mmu-miR-6929-5p	mmu-miR-2136	mmu-miR-7649-3p	mmu-miR-27b-5p	mmu-miR-666-5p	mmu-miR-673-5p	mmu-miR-7047-3p	mmu-miR-326-5p	mmu-miR-6541
mmu-miR-686	mmu-miR-1955-5p	mmu-miR-6928-5p	mmu-miR-1982-5p	mmu-miR-7078-5p	mmu-miR-3059-5p	mmu-miR-6945-3p	mmu-miR-133b-5p	mmu-miR-205-5p	mmu-miR-6933-3p	mmu-miR-7688-5p	mmu-miR-6366
mmu-miR-6943-3p	mmu-miR-6995-3p	mmu-miR-5129-5p	mmu-miR-6945-5p	mmu-miR-698-5p	mmu-miR-670-3p	mmu-miR-6927-3p	mmu-miR-1898	mmu-miR-712-5p	mmu-miR-7674-5p	mmu-miR-7669-3p	mmu-miR-3073a-5p
mmu-miR-7036b-3p	mmu-miR-881-3p	mmu-miR-7682-3p	mmu-miR-3474	mmu-miR-6358	mmu-miR-6344	mmu-miR-125a-5p	mmu-miR-3073a-5p	mmu-miR-7083-5p	mmu-miR-1981-5p	mmu-miR-451b	mmu-miR-27b-3p
mmu-miR-7671-5p	mmu-miR-7221-3p	mmu-miR-878-3p	mmu-miR-8114	mmu-miR-6376	mmu-miR-6925-3p	mmu-miR-125b-5p	mmu-miR-470-5p	mmu-miR-532-3p	mmu-miR-7223-5p	mmu-miR-6958-5p	mmu-miR-27a-3p
mmu-miR-7578	mmu-miR-29c-5p	mmu-miR-7013-5p	mmu-miR-1970	mmu-miR-7088-3p	mmu-miR-6987-5p	mmu-miR-351-5p	mmu-miR-6925-3p	mmu-miR-337-3p	mmu-miR-208a-5p	mmu-miR-6995-5p	mmu-miR-128-3p
mmu-miR-3088-3p	mmu-miR-345-5p	mmu-miR-193a-3p	mmu-miR-7089-3p	mmu-miR-7117-3p	mmu-miR-3062-3p	mmu-miR-8099	mmu-miR-7082-3p	mmu-miR-7093-3p	mmu-miR-7072-3p	mmu-miR-30c-1-3p	mmu-miR-7001-3p
mmu-miR-7017-5p	mmu-miR-7684-3p	mmu-miR-193b-3p	mmu-miR-6991-5p	mmu-miR-6918-5p	mmu-miR-7000-5p	mmu-miR-1898	mmu-miR-1224-3p	mmu-miR-23b-5p	mmu-miR-1955-3p	mmu-miR-30c-2-3p	mmu-miR-99b-3p
mmu-miR-5627-5p	mmu-miR-93-3p	mmu-miR-871-3p	mmu-miR-7056-5p	mmu-miR-7118-5p	mmu-miR-6989-5p	mmu-miR-493-3p	mmu-miR-532-3p	mmu-miR-182-3p	mmu-miR-6516-5p	mmu-miR-1982-5p	mmu-miR-99a-3p
mmu-miR-6918-5p	mmu-miR-7672-3p	mmu-miR-6961-5p	mmu-miR-7663-3p	mmu-miR-7073-5p	mmu-miR-8108	mmu-miR-7017-3p	mmu-miR-7020-3p	mmu-miR-3068-5p	mmu-miR-7210-5p	mmu-miR-5710	mmu-miR-1931
mmu-miR-93-3p	mmu-miR-7677-3p	mmu-miR-7684-3p	mmu-miR-7674-5p	mmu-miR-7024-5p	mmu-miR-6975-5p	mmu-miR-6923-3p	mmu-miR-7651-3p	mmu-miR-218-1-3p	mmu-miR-3098-5p	mmu-miR-1954	mmu-miR-679-3p
mmu-miR-6998-3p	mmu-miR-341-5p	mmu-miR-28a-5p	mmu-miR-1902	mmu-miR-7119-5p	mmu-miR-7005-5p	mmu-miR-7004-3p	mmu-miR-25-3p	mmu-miR-7243-3p	mmu-miR-6949-3p	mmu-miR-106a-3p	mmu-miR-219b-3p
mmu-miR-7007-5p	mmu-miR-676-3p	mmu-miR-708-5p	mmu-miR-322-3p	mmu-miR-6941-5p	mmu-miR-6961-5p	mmu-miR-6962-5p	mmu-miR-92b-3p	mmu-miR-6899-5p	mmu-miR-7081-3p	mmu-miR-20b-3p	mmu-miR-676-5p
mmu-miR-871-5p	mmu-miR-7676-3p	mmu-miR-7086-5p	mmu-miR-6960-3p	mmu-miR-7023-5p	mmu-miR-6957-5p	mmu-miR-3093-3p	mmu-miR-92a-3p	mmu-miR-429-5p	mmu-miR-1298-5p	mmu-miR-17-3p	mmu-miR-7083-3p
mmu-miR-540-3p	mmu-miR-6939-5p	mmu-miR-6368	mmu-miR-7043-3p	mmu-miR-6971-5p	mmu-miR-7038-5p	mmu-miR-7682-3p	mmu-miR-363-3p	mmu-miR-3081-5p	mmu-miR-7648-5p	mmu-miR-544-3p	mmu-miR-7038-3p
mmu-miR-1193-3p	mmu-miR-709	mmu-miR-6405	mmu-miR-7015-5p	mmu-miR-7117-5p	mmu-miR-615-3p	mmu-miR-7021-3p	mmu-miR-367-3p	mmu-miR-3106-3p	mmu-miR-1930-3p	mmu-miR-6922-3p	mmu-miR-7210-5p
mmu-miR-146b-3p	mmu-miR-6391	mmu-miR-6404	mmu-miR-6965-3p	mmu-miR-7212-5p	mmu-miR-8101	mmu-miR-7031-3p	mmu-miR-6898-3p	mmu-miR-5125	mmu-miR-143-5p	mmu-miR-124-5p	mmu-miR-873b
mmu-miR-188-5p	mmu-miR-6974-5p	mmu-miR-3547-5p	mmu-miR-7021-3p	mmu-miR-6904-5p	mmu-miR-6990-3p	mmu-miR-3072-5p	mmu-miR-452-3p	mmu-miR-9768-3p	mmu-miR-152-3p	mmu-miR-6932-5p	mmu-miR-7a-2-3p
mmu-miR-3963	mmu-miR-6985-5p	mmu-miR-7074-5p	mmu-miR-674-3p	mmu-miR-6914-5p	mmu-miR-1231-3p	mmu-miR-3474	mmu-miR-1912-3p	mmu-miR-3110-5p	mmu-miR-3473g	mmu-miR-713	mmu-miR-7b-3p
mmu-miR-129b-3p	mmu-miR-674-5p	mmu-miR-7052-5p	mmu-miR-290b-5p	mmu-miR-1191a	mmu-miR-6354	mmu-miR-6945-5p	mmu-miR-6237	mmu-miR-346-5p	mmu-miR-1981-3p	mmu-miR-1904	mmu-miR-494-3p
mmu-miR-7656-5p	mmu-miR-713	mmu-miR-6956-5p	mmu-miR-193a-5p	mmu-miR-212-3p	mmu-miR-7069-3p	mmu-miR-6914-5p	mmu-miR-7219-5p	mmu-miR-6946-3p	mmu-miR-5124a	mmu-miR-3095-3p	mmu-miR-409-3p
mmu-miR-6963-5p	mmu-miR-6345	mmu-miR-3102-5p	mmu-miR-7213-5p	mmu-miR-201-3p	mmu-miR-18a-3p	mmu-miR-6904-5p	mmu-miR-669n	mmu-miR-203-5p	mmu-miR-1956	mmu-miR-3473e	mmu-miR-539-3p
mmu-miR-6926-5p	mmu-miR-6357	mmu-miR-702-5p	mmu-miR-6904-5p	mmu-miR-7026-5p	mmu-miR-324-3p	mmu-miR-687	mmu-miR-3101-3p	mmu-miR-497b	mmu-miR-187-3p	mmu-miR-3473b	mmu-miR-381-3p
mmu-miR-194-2-3p	mmu-miR-743b-3p	mmu-miR-7060-5p	mmu-miR-6914-5p	mmu-miR-7031-5p	mmu-miR-3572-3p	mmu-miR-184-5p	mmu-miR-1251-3p	mmu-miR-6358	mmu-miR-338-5p	mmu-miR-3083-5p	mmu-miR-467b-3p
mmu-miR-7222-3p	mmu-miR-743a-3p	mmu-miR-1197-5p	mmu-miR-8103	mmu-miR-1896	mmu-miR-708-3p	mmu-miR-3070-5p	mmu-miR-7017-3p	mmu-miR-6376	mmu-miR-2139	mmu-miR-664-5p	mmu-miR-467d-3p
mmu-miR-216a-3p	mmu-miR-672-3p	mmu-miR-7222-3p	mmu-miR-3544-3p	mmu-miR-301b-5p	mmu-miR-186-5p	mmu-miR-18a-3p	mmu-miR-6991-3p	mmu-miR-212-3p	mmu-miR-7077-3p	mmu-miR-7679-5p	mmu-miR-467c-3p
mmu-miR-1955-5p	mmu-miR-6979-5p	mmu-miR-7655-5p	mmu-miR-6987-5p	mmu-miR-6952-3p	mmu-miR-466l-3p	mmu-miR-7069-3p	mmu-miR-7045-3p	mmu-miR-1983	mmu-miR-7048-3p	mmu-miR-3085-3p	mmu-miR-467e-3p
mmu-miR-194-1-3p	mmu-miR-1943-5p	mmu-miR-6952-3p	mmu-miR-3094-5p	mmu-miR-301a-5p	mmu-miR-297b-3p	mmu-miR-3084-3p	mmu-miR-7022-3p	mmu-miR-6955-3p	mmu-miR-7686-5p	mmu-miR-3064-5p	mmu-miR-467f
mmu-miR-1930-3p	mmu-miR-6965-5p	mmu-miR-301b-5p	mmu-miR-409-3p	mmu-miR-6913-3p	mmu-miR-297c-3p	mmu-miR-504-5p	mmu-miR-7678-5p	mmu-miR-7056-3p	mmu-miR-7057-3p	mmu-miR-7087-3p	mmu-miR-497a-3p
mmu-miR-7668-3p	mmu-miR-7235-5p	mmu-miR-1896	mmu-miR-6926-3p	mmu-miR-6976-5p	mmu-miR-466d-3p	mmu-miR-713	mmu-miR-9768-5p	mmu-miR-7001-3p	mmu-miR-3073a-3p	mmu-miR-3081-5p	mmu-miR-6972-3p
mmu-miR-7035-3p	mmu-miR-3103-5p	mmu-miR-6896-3p	mmu-miR-880-3p	mmu-miR-7665-5p	mmu-miR-466e-3p	mmu-miR-191-3p	mmu-miR-344f-3p	mmu-miR-26a-1-3p	mmu-miR-5132-3p	mmu-miR-7066-3p	mmu-miR-7b-5p
mmu-miR-6950-5p	mmu-miR-7047-5p	mmu-miR-7663-3p	mmu-miR-3110-3p	mmu-miR-7041-5p	mmu-miR-466a-3p	mmu-miR-7094-3p	mmu-miR-17-3p	mmu-miR-6998-3p	mmu-miR-6967-3p	mmu-miR-6981-5p	mmu-miR-6925-5p
mmu-miR-7017-3p	mmu-miR-1249-5p	mmu-miR-1188-5p	mmu-miR-760-3p	mmu-miR-1249-5p	mmu-miR-467g	mmu-miR-7118-3p	mmu-miR-106a-3p	mmu-miR-3057-3p	mmu-miR-466l-3p	mmu-miR-7081-5p	mmu-miR-8100
mmu-miR-7081-3p	mmu-miR-7030-5p	mmu-miR-7007-5p	mmu-miR-1291	mmu-miR-7056-5p	mmu-miR-290b-5p	mmu-miR-6944-3p	mmu-miR-20b-3p	mmu-miR-3971	mmu-miR-7233-3p	mmu-miR-5110	mmu-miR-6942-5p
mmu-miR-331-3p	mmu-miR-7076-5p	mmu-miR-7659-5p	mmu-miR-149-5p	mmu-miR-511-3p	mmu-miR-3065-5p	mmu-miR-3064-3p	mmu-miR-6938-3p	mmu-miR-669k-3p	mmu-miR-7651-3p	mmu-miR-1224-5p	mmu-miR-6916-5p
mmu-miR-8116	mmu-miR-7075-5p	mmu-miR-505-5p	mmu-miR-7087-3p	mmu-miR-466e-5p	mmu-miR-744-3p	mmu-miR-3099-5p	mmu-miR-3089-5p	mmu-miR-3073a-5p	mmu-miR-7009-3p	mmu-miR-327	mmu-miR-211-3p
mmu-miR-7679-3p	mmu-miR-7072-5p	mmu-miR-5130	mmu-miR-7680-3p	mmu-miR-466p-5p	mmu-miR-6994-5p	mmu-miR-673-5p	mmu-miR-7072-5p	mmu-miR-7044-5p	mmu-miR-7a-1-3p	mmu-miR-6348	mmu-miR-6385
mmu-miR-338-5p	mmu-miR-6976-5p	mmu-miR-6938-5p	mmu-miR-7663-5p	mmu-miR-466a-5p	mmu-miR-380-3p	mmu-miR-7017-5p	mmu-miR-6418-5p	mmu-miR-873b	mmu-miR-495-3p	mmu-miR-6971-3p	mmu-miR-1929-5p
mmu-miR-704	mmu-miR-7665-5p	mmu-miR-3057-5p	mmu-miR-7038-3p	mmu-miR-1198-5p	mmu-miR-1967	mmu-miR-7024-3p	mmu-miR-709	mmu-miR-6408	mmu-let-7b-3p	mmu-miR-6947-3p	mmu-miR-378b
mmu-miR-9768-5p	mmu-miR-6418-5p	mmu-miR-883b-5p	mmu-miR-7080-5p	mmu-miR-881-5p	mmu-miR-6924-5p	mmu-miR-6384	mmu-miR-741-3p	mmu-miR-3082-3p	mmu-miR-381-3p	mmu-miR-7050-3p	mmu-miR-6903-3p
mmu-miR-7042-5p	mmu-miR-7118-5p	mmu-miR-182-5p	mmu-miR-708-5p	mmu-miR-185-5p	mmu-miR-6981-5p	mmu-miR-6961-3p	mmu-miR-7063-5p	mmu-miR-222-3p	mmu-miR-344-3p	mmu-miR-7681-5p	mmu-miR-466l-5p
mmu-miR-7087-5p	mmu-miR-7054-5p	mmu-miR-96-5p	mmu-miR-28a-5p	mmu-miR-802-3p	mmu-miR-1224-5p	mmu-miR-431-5p	mmu-miR-6944-5p	mmu-miR-221-3p	mmu-miR-344c-3p	mmu-miR-3058-3p	mmu-miR-466k
mmu-miR-346-3p	mmu-miR-6999-5p	mmu-miR-6244	mmu-miR-7670-5p	mmu-miR-466d-5p	mmu-miR-7057-3p	mmu-miR-7681-5p	mmu-miR-7229-3p	mmu-miR-7225-3p	mmu-miR-202-3p	mmu-miR-7053-3p	mmu-miR-466d-5p
mmu-miR-3966	mmu-miR-6925-5p	mmu-miR-3109-3p	mmu-miR-7009-3p	mmu-miR-466k	mmu-miR-6355	mmu-miR-3058-3p	mmu-miR-466o-3p	mmu-miR-7084-5p	mmu-miR-7661-5p	mmu-miR-7072-3p	mmu-miR-466p-5p
mmu-miR-22-3p	mmu-miR-8100	mmu-miR-679-3p	mmu-miR-6998-3p	mmu-miR-466f	mmu-miR-3103-3p	mmu-miR-8103	mmu-miR-493-5p	mmu-miR-669n	mmu-miR-186-5p	mmu-miR-6917-3p	mmu-miR-466a-5p
mmu-miR-6958-3p	mmu-miR-6929-5p	mmu-miR-1931	mmu-miR-23b-5p	mmu-miR-466f-5p	mmu-miR-7046-3p	mmu-miR-7047-3p	mmu-miR-3095-5p	mmu-miR-6973a-5p	mmu-miR-3154	mmu-miR-1958	mmu-miR-466e-5p
mmu-miR-1190	mmu-miR-7218-5p	mmu-miR-6918-3p	mmu-miR-331-3p	mmu-miR-574-5p	mmu-miR-672-3p	mmu-miR-7018-3p	mmu-miR-693-3p	mmu-miR-6949-5p	mmu-miR-7010-5p	mmu-miR-6925-5p	mmu-miR-511-3p
mmu-miR-763	mmu-miR-7067-5p	mmu-miR-337-3p	mmu-miR-1198-3p	mmu-miR-6977-5p	mmu-miR-1958	mmu-miR-7068-3p	mmu-miR-3099-5p	mmu-miR-142b	mmu-miR-8098	mmu-miR-3063-3p	mmu-miR-1198-5p
mmu-miR-880-5p	mmu-miR-7668-3p	mmu-miR-7242-3p	mmu-miR-878-5p	mmu-miR-6991-3p	mmu-miR-340-5p	mmu-miR-7023-3p	mmu-miR-6928-3p	mmu-miR-551b-5p	mmu-miR-653-3p	mmu-miR-7083-5p	mmu-let-7c-1-3p
mmu-miR-3091-3p	mmu-miR-3097-5p	mmu-miR-5623-5p	mmu-miR-21c	mmu-miR-540-5p	mmu-miR-383-3p	mmu-miR-1982-3p	mmu-miR-6403	mmu-miR-875-3p	mmu-miR-21a-3p	mmu-miR-744-5p	mmu-miR-6418-3p
mmu-miR-665-5p	mmu-miR-147-5p	mmu-miR-3087-5p	mmu-miR-27b-5p	mmu-miR-3154	mmu-miR-673-5p	mmu-miR-7056-3p	mmu-miR-495-3p	mmu-miR-7227-3p	mmu-miR-693-5p	mmu-miR-6913-5p	mmu-miR-544-3p
mmu-miR-7653-5p	mmu-miR-6959-5p	mmu-miR-15a-3p	mmu-miR-5623-3p	mmu-miR-7a-5p	mmu-miR-188-3p	mmu-miR-7013-5p	mmu-miR-1197-3p	mmu-miR-6984-5p	mmu-miR-183-3p	mmu-miR-6971-5p	mmu-miR-1904
mmu-miR-6541	mmu-miR-7041-5p	mmu-miR-7064-5p	mmu-miR-1264-5p	mmu-miR-7685-3p	mmu-miR-3110-3p	mmu-miR-3105-3p	mmu-miR-6998-5p	mmu-miR-320-5p	mmu-miR-770-5p	mmu-miR-7067-5p	mmu-miR-669e-3p
mmu-miR-546	mmu-miR-1982-5p	mmu-miR-7229-3p	mmu-miR-1934-5p	mmu-miR-6980-3p	mmu-miR-466q	mmu-miR-7663-5p	mmu-miR-5107-5p	mmu-miR-376b-5p	mmu-miR-767	mmu-miR-214-3p	mmu-miR-3060-3p
mmu-miR-6769b-5p	mmu-miR-344d-2-5p	mmu-miR-1964-5p	mmu-miR-3113-3p	mmu-miR-1934-3p	mmu-miR-669c-3p	mmu-miR-7011-3p	mmu-miR-1231-5p	mmu-miR-6937-5p	mmu-miR-6996-3p	mmu-miR-7086-5p	mmu-miR-1942
mmu-miR-138-5p	mmu-miR-3075-5p	mmu-miR-763	mmu-miR-3113-5p	mmu-miR-541-5p	mmu-miR-467f	mmu-miR-361-3p	mmu-miR-6905-5p	mmu-miR-216c-5p	mmu-miR-191-3p	mmu-miR-5113	mmu-miR-6388
mmu-miR-3544-3p	mmu-miR-6967-3p	mmu-miR-1968-5p	mmu-miR-6354	mmu-miR-7676-5p	mmu-miR-466f-3p	mmu-miR-6930-3p	mmu-miR-7664-3p	mmu-miR-499-3p	mmu-miR-592-3p	mmu-miR-298-5p	mmu-miR-7214-3p
mmu-miR-7082-3p	mmu-miR-224-5p	mmu-miR-3078-5p	mmu-miR-328-3p	mmu-miR-3087-5p	mmu-miR-7212-3p	mmu-miR-5119	mmu-miR-7670-5p	mmu-miR-7236-5p	mmu-miR-344h-5p	mmu-miR-5107-5p	mmu-miR-7021-3p
mmu-miR-329-3p	mmu-miR-7022-5p	mmu-miR-378d	mmu-miR-6917-3p	mmu-miR-8119	mmu-miR-6950-5p	mmu-miR-216a-5p	mmu-miR-30d-3p	mmu-miR-6971-3p	mmu-miR-344e-5p	mmu-miR-127-5p	mmu-miR-6898-3p
mmu-miR-6983-5p	mmu-miR-5623-3p	mmu-miR-7215-3p	mmu-miR-7685-3p	mmu-miR-7012-5p	mmu-miR-467e-5p	mmu-miR-7093-5p	mmu-miR-30a-3p	mmu-miR-6947-3p	mmu-miR-879-5p	mmu-miR-7025-5p	mmu-miR-1199-5p
mmu-miR-3572-3p	mmu-miR-741-3p	mmu-miR-7030-3p	mmu-miR-146b-3p	mmu-miR-8113	mmu-miR-467h	mmu-miR-8104	mmu-miR-5623-3p	mmu-miR-7050-3p	mmu-miR-1912-3p	mmu-miR-7220-5p	mmu-miR-1843a-3p
mmu-miR-378d	mmu-miR-881-5p	mmu-miR-6400	mmu-miR-7074-5p	mmu-miR-7057-5p	mmu-miR-6930-3p	mmu-miR-6924-5p	mmu-miR-501-5p	mmu-miR-5108	mmu-miR-6939-5p	mmu-miR-466l-5p	mmu-miR-1936
mmu-miR-3113-3p	mmu-miR-7646-5p	mmu-miR-23a-5p	mmu-miR-7118-5p	mmu-miR-7086-5p	mmu-miR-378d	mmu-miR-6950-5p	mmu-miR-6941-5p	mmu-miR-759	mmu-miR-6924-3p	mmu-miR-5121	mmu-miR-6372
mmu-miR-6354	mmu-miR-3105-3p	mmu-miR-3091-5p	mmu-miR-7059-5p	mmu-miR-7652-5p	mmu-miR-6388	mmu-miR-6915-3p	mmu-miR-7024-5p	mmu-miR-3082-5p	mmu-miR-7678-3p	mmu-miR-7688-3p	mmu-miR-1933-5p
mmu-miR-7087-3p	mmu-miR-7680-3p	mmu-miR-499-5p	mmu-let-7e-5p	mmu-miR-6898-5p	mmu-miR-7661-5p	mmu-miR-181d-3p	mmu-miR-7023-5p	mmu-miR-9769-5p	mmu-miR-7673-3p	mmu-miR-7652-3p	mmu-miR-215-3p
mmu-miR-669h-5p	mmu-miR-7663-5p	mmu-miR-7031-3p	mmu-let-7a-5p	mmu-miR-6373	mmu-miR-7229-3p	mmu-miR-3108-3p	mmu-miR-7119-5p	mmu-miR-7652-5p	mmu-miR-6541	mmu-miR-2183	mmu-miR-7243-5p
mmu-miR-125b-2-3p	mmu-miR-7011-3p	mmu-miR-7015-3p	mmu-let-7k	mmu-miR-1247-3p	mmu-miR-7226-3p	mmu-miR-329-3p	mmu-miR-6980-5p	mmu-miR-6946-5p	mmu-miR-3080-5p	mmu-miR-677-5p	mmu-miR-320-3p
mmu-let-7a-2-3p	mmu-miR-3098-3p	mmu-miR-6541	mmu-let-7b-5p	mmu-miR-743a-3p	mmu-miR-6927-5p	mmu-miR-706	mmu-miR-3094-5p	mmu-miR-7676-5p	mmu-miR-6919-5p	mmu-miR-7681-3p	mmu-miR-6906-3p
mmu-miR-5619-3p	mmu-miR-1904	mmu-miR-1b-3p	mmu-let-7c-5p	mmu-miR-27a-5p	mmu-miR-7070-5p	mmu-miR-6957-5p	mmu-miR-92a-1-5p	mmu-miR-6998-5p	mmu-miR-344g-5p	mmu-miR-3072-3p	mmu-miR-1981-5p
mmu-miR-3061-3p	mmu-miR-6946-3p	mmu-miR-134-3p	mmu-let-7d-5p	mmu-miR-7242-5p	mmu-miR-423-5p	mmu-miR-125a-3p	mmu-miR-672-5p	mmu-miR-5107-5p	mmu-miR-344d-3-5p	mmu-miR-543-5p	mmu-miR-186-5p
mmu-miR-7054-5p	mmu-miR-22-5p	mmu-miR-3620-5p	mmu-miR-1843b-5p	mmu-miR-1892	mmu-miR-6923-5p	mmu-miR-3097-5p	mmu-miR-6416-3p	mmu-miR-3061-5p	mmu-miR-466o-3p	mmu-miR-495-5p	mmu-miR-6416-3p
mmu-miR-6999-5p	mmu-miR-8107	mmu-miR-409-5p	mmu-miR-5621-5p	mmu-miR-7659-5p	mmu-miR-327	mmu-miR-547-5p	mmu-miR-107-3p	mmu-miR-128-3p	mmu-miR-466e-3p	mmu-miR-7038-5p	mmu-miR-335-5p
	mmu-miR-3092-5p	mmu-miR-7032-5p	mmu-miR-1843a-5p	mmu-miR-505-5p	mmu-miR-547-5p	mmu-miR-7090-5p	mmu-miR-1906	mmu-miR-188-3p	mmu-miR-466a-3p	mmu-miR-1903	mmu-miR-19a-5p
	mmu-miR-7053-5p	mmu-miR-6990-5p	mmu-miR-7020-5p	mmu-miR-7682-3p	mmu-miR-5113	mmu-miR-7007-5p	mmu-miR-7666-3p	mmu-miR-3963	mmu-miR-466d-3p	mmu-miR-6946-3p	mmu-miR-3473g
	mmu-miR-7231-5p	mmu-miR-1953	mmu-miR-30b-3p	mmu-miR-7021-3p	mmu-miR-27a-3p	mmu-miR-7222-5p	mmu-miR-3109-5p	mmu-miR-493-5p	mmu-miR-466n-3p	mmu-miR-320-5p	mmu-miR-6918-3p
	mmu-miR-3572-5p	mmu-miR-7041-5p	mmu-miR-139-3p	mmu-miR-1983	mmu-miR-27b-3p	mmu-miR-544-5p	mmu-miR-382-3p	mmu-miR-3100-5p	mmu-miR-669b-5p	mmu-miR-185-3p	mmu-miR-18a-5p
	mmu-miR-491-5p	mmu-miR-1249-5p	mmu-miR-6397	mmu-miR-6955-3p	mmu-miR-6984-3p	mmu-miR-6964-3p	mmu-miR-6917-3p	mmu-miR-1247-3p	mmu-miR-19b-1-5p	mmu-miR-7048-5p	mmu-miR-18b-5p
	mmu-miR-92a-2-5p	mmu-miR-3154	mmu-miR-3063-3p	mmu-miR-5620-3p	mmu-miR-5135	mmu-miR-7081-5p	mmu-miR-7243-5p	mmu-miR-7684-5p	mmu-miR-6925-3p	mmu-miR-6961-5p	mmu-miR-7084-5p
	mmu-miR-7665-3p	mmu-miR-7058-5p	mmu-miR-802-3p	mmu-miR-344f-5p	mmu-miR-6910-3p	mmu-miR-5110	mmu-miR-763	mmu-miR-103-3p	mmu-miR-7045-3p	mmu-miR-7667-3p	mmu-miR-1191b-5p
	mmu-miR-3061-5p	mmu-miR-298-5p	mmu-miR-7684-5p	mmu-miR-214-5p	mmu-miR-7020-5p	mmu-miR-6981-5p	mmu-miR-6958-3p	mmu-miR-107-3p	mmu-miR-100-3p	mmu-miR-365-2-5p	mmu-miR-7033-5p
	mmu-miR-6949-5p	mmu-miR-6969-5p	mmu-miR-204-3p	mmu-miR-6916-5p	mmu-miR-7039-5p	mmu-miR-3088-3p	mmu-miR-7047-3p	mmu-miR-18b-5p	mmu-miR-713	mmu-miR-365-1-5p	mmu-miR-509-5p
	mmu-miR-339-5p	mmu-miR-222-5p	mmu-miR-7019-5p	mmu-miR-6942-5p	mmu-miR-7235-5p	mmu-miR-433-3p	mmu-miR-7023-3p	mmu-miR-18a-5p	mmu-miR-466h-5p	mmu-miR-6988-3p	mmu-miR-880-3p
	mmu-miR-3070-5p	mmu-miR-6945-5p	mmu-miR-3090-5p	mmu-miR-764-3p	mmu-miR-3103-5p	mmu-miR-3113-5p	mmu-miR-7068-3p	mmu-miR-5132-5p	mmu-miR-466m-5p	mmu-miR-3082-5p	mmu-miR-9769-5p
	mmu-miR-7049-3p	mmu-miR-3474	mmu-miR-6936-5p	mmu-miR-7006-5p	mmu-miR-6965-5p	mmu-miR-7036b-3p	mmu-miR-412-3p	mmu-miR-10a-3p	mmu-miR-466j	mmu-miR-7226-5p	mmu-miR-742-5p
	mmu-miR-7044-3p	mmu-miR-6904-5p	mmu-miR-7051-3p	mmu-miR-6910-5p	mmu-miR-7047-5p	mmu-miR-23b-5p	mmu-miR-7226-3p	mmu-miR-7011-5p	mmu-miR-669m-5p	mmu-miR-670-5p	mmu-miR-3087-3p
	mmu-miR-6954-3p	mmu-miR-6914-5p	mmu-miR-3064-3p	mmu-miR-92a-2-5p	mmu-miR-6902-3p	mmu-miR-23a-5p	mmu-miR-3062-3p	mmu-miR-8100	mmu-miR-466p-5p	mmu-miR-7054-5p	mmu-miR-1981-3p
	mmu-miR-666-3p	mmu-miR-3090-3p	mmu-miR-7673-3p	mmu-miR-6931-5p	mmu-miR-6973a-3p	mmu-miR-505-5p	mmu-miR-7000-5p	mmu-miR-6982-5p	mmu-miR-466a-5p	mmu-miR-6999-5p	mmu-miR-5116
	mmu-miR-671-5p	mmu-miR-5626-5p	mmu-miR-3095-3p	mmu-miR-6964-5p	mmu-miR-7118-3p	mmu-miR-3154	mmu-miR-155-3p	mmu-miR-7056-5p	mmu-miR-466e-5p	mmu-miR-1191b-5p	mmu-miR-5101
	mmu-miR-5125	mmu-miR-7054-5p	mmu-miR-3069-3p	mmu-miR-6943-5p	mmu-miR-7001-3p	mmu-miR-425-5p	mmu-miR-26a-1-3p	mmu-miR-7682-3p	mmu-miR-1198-5p	mmu-miR-7022-3p	mmu-miR-7043-5p
	mmu-miR-3106-3p	mmu-miR-6999-5p	mmu-miR-470-5p	mmu-miR-342-5p	mmu-miR-3079-3p	mmu-miR-3099-3p	mmu-miR-7218-5p	mmu-miR-148a-5p	mmu-miR-30f	mmu-miR-7671-5p	mmu-miR-7039-5p
	mmu-miR-9768-3p	mmu-miR-6925-5p	mmu-miR-432	mmu-miR-6237	mmu-miR-764-3p	mmu-miR-6997-5p	mmu-miR-7067-5p	mmu-miR-758-3p	mmu-miR-409-5p	mmu-miR-1291	mmu-miR-1249-5p
	mmu-miR-3110-5p	mmu-miR-6981-5p	mmu-miR-6964-3p	mmu-miR-8095	mmu-miR-6237	mmu-miR-3108-5p	mmu-miR-6936-5p	mmu-miR-3101-3p	mmu-miR-7243-3p	mmu-miR-212-5p	mmu-miR-6965-5p
	mmu-miR-7052-3p	mmu-miR-7081-5p	mmu-miR-6769b-5p	mmu-miR-6374	mmu-miR-679-3p	mmu-miR-6912-3p	mmu-miR-6971-5p	mmu-miR-7026-3p	mmu-miR-878-3p	mmu-miR-3075-3p	mmu-miR-7235-5p
	mmu-miR-6898-3p	mmu-miR-5110	mmu-miR-344d-2-5p	mmu-miR-7243-3p	mmu-miR-1258-5p	mmu-miR-6986-5p	mmu-miR-1946a	mmu-miR-342-5p	mmu-miR-669n	mmu-miR-7657-3p	mmu-miR-7047-5p
	mmu-miR-452-3p	mmu-miR-6943-5p	mmu-miR-1199-5p	mmu-miR-1912-3p	mmu-miR-6918-5p	mmu-miR-7687-5p	mmu-miR-744-3p	mmu-miR-6964-5p	mmu-miR-6946-5p	mmu-miR-26a-1-3p	mmu-miR-3103-5p
	mmu-miR-7062-5p	mmu-miR-6978-5p	mmu-miR-532-5p	mmu-miR-6991-5p	mmu-miR-883a-5p	mmu-miR-6953-5p	mmu-miR-466l-5p	mmu-miR-6943-5p	mmu-miR-30d-3p	mmu-miR-6987-5p	mmu-miR-7041-5p
	mmu-miR-764-3p	mmu-miR-7056-5p	mmu-miR-665-5p	mmu-miR-490-5p	mmu-miR-292b-3p	mmu-miR-6988-5p	mmu-miR-6903-3p	mmu-miR-6931-5p	mmu-miR-7214-5p	mmu-miR-204-3p	mmu-miR-8104
	mmu-miR-5110	mmu-miR-8104	mmu-miR-128-1-5p	mmu-miR-3090-3p	mmu-miR-7077-5p	mmu-miR-6973b-3p	mmu-miR-466d-5p	mmu-miR-1298-5p	mmu-miR-6969-3p	mmu-miR-6907-5p	mmu-miR-7093-5p
	mmu-miR-7081-5p	mmu-miR-363-5p	mmu-miR-128-2-5p	mmu-miR-7228-3p	mmu-miR-3966	mmu-miR-7063-3p	mmu-miR-466k	mmu-miR-6918-3p	mmu-miR-494-5p	mmu-miR-7019-5p	mmu-miR-6960-5p
	mmu-miR-6916-5p	mmu-miR-7674-5p	mmu-miR-5120	mmu-miR-124-5p	mmu-miR-7672-3p	mmu-miR-674-5p	mmu-miR-466n-5p	mmu-miR-7050-5p	mmu-miR-410-5p	mmu-miR-326-3p	mmu-miR-6237
	mmu-miR-6942-5p	mmu-miR-1902	mmu-miR-511-5p	mmu-miR-193a-3p	mmu-miR-7677-3p	mmu-miR-7224-3p	mmu-miR-378b	mmu-miR-23a-5p	mmu-miR-380-5p	mmu-miR-330-5p	mmu-miR-8095
	mmu-miR-6997-5p	mmu-miR-7083-3p	mmu-miR-216c-3p	mmu-miR-7054-3p	mmu-miR-7242-3p	mmu-miR-6974-3p	mmu-miR-378a-3p	mmu-miR-449a-5p	mmu-miR-5615-5p	mmu-miR-1927	mmu-miR-6418-5p
	mmu-miR-20b-3p	mmu-miR-7017-3p	mmu-miR-193b-5p	mmu-miR-99a-3p	mmu-miR-5623-5p	mmu-miR-1952	mmu-miR-378c	mmu-miR-34a-5p	mmu-miR-3066-5p	mmu-miR-1968-3p	mmu-miR-329-5p
	mmu-miR-17-3p	mmu-miR-652-5p	mmu-miR-7009-5p	mmu-miR-3105-3p	mmu-miR-706	mmu-miR-7037-3p	mmu-miR-7029-5p	mmu-miR-34b-5p	mmu-miR-92a-1-5p	mmu-miR-1224-3p	mmu-miR-672-5p
	mmu-miR-106a-3p	mmu-miR-6931-3p	mmu-miR-6964-5p	mmu-miR-7680-3p	mmu-miR-6966-5p	mmu-miR-6955-3p	mmu-miR-3569-3p	mmu-miR-449b	mmu-miR-203-5p	mmu-miR-3971	mmu-miR-7664-3p
	mmu-miR-3544-3p	mmu-miR-7007-3p	mmu-miR-6940-3p	mmu-miR-7663-5p	mmu-miR-1291	mmu-miR-7651-3p	mmu-let-7a-2-3p	mmu-miR-34c-5p	mmu-miR-7044-5p	mmu-miR-212-3p	mmu-miR-3100-3p
	mmu-miR-3095-3p	mmu-miR-7239-5p	mmu-miR-3061-3p	mmu-miR-346-5p	mmu-miR-7679-5p	mmu-miR-3074-5p	mmu-miR-6769b-5p	mmu-miR-449c-5p	mmu-miR-1231-5p	mmu-miR-132-3p	mmu-miR-7057-3p
	mmu-miR-3069-3p	mmu-miR-6364	mmu-miR-540-3p	mmu-miR-1955-5p	mmu-miR-7062-3p	mmu-miR-1195	mmu-miR-6348	mmu-miR-6939-5p	mmu-miR-6905-5p	mmu-miR-7660-3p	mmu-miR-1958
	mmu-miR-1964-5p	mmu-miR-215-3p	mmu-miR-216a-3p	mmu-miR-6928-3p	mmu-miR-7033-3p	mmu-miR-6356	mmu-miR-1903	mmu-miR-1948-3p	mmu-miR-7012-3p	mmu-miR-5106	mmu-miR-199a-3p
	mmu-miR-378d	mmu-miR-488-5p	mmu-miR-7649-3p	mmu-miR-6938-5p	mmu-miR-7092-5p	mmu-miR-133c	mmu-miR-129-2-3p	mmu-miR-31-3p	mmu-miR-1962	mmu-miR-6897-3p	mmu-miR-199b-3p
	mmu-miR-7215-3p	mmu-miR-7033-5p	mmu-miR-3473c	mmu-miR-28c	mmu-miR-484	mmu-miR-133b-3p	mmu-miR-129-1-3p	mmu-miR-215-3p	mmu-miR-327	mmu-miR-7087-5p	mmu-miR-222-5p
	mmu-miR-7083-3p	mmu-miR-7649-3p	mmu-miR-6975-3p	mmu-miR-5133	mmu-miR-7656-3p	mmu-miR-7230-3p	mmu-miR-6981-3p	mmu-miR-3470b	mmu-miR-3101-3p	mmu-miR-8097	mmu-miR-223-3p
	mmu-miR-7038-3p	mmu-miR-3473c	mmu-miR-6989-5p	mmu-miR-1839-5p	mmu-miR-1191b-5p	mmu-miR-219a-1-3p	mmu-miR-6949-3p	mmu-miR-671-5p	mmu-miR-1251-3p	mmu-miR-3068-5p	mmu-miR-344f-5p
	mmu-miR-7230-5p	mmu-miR-6975-3p	mmu-miR-3062-3p	mmu-miR-3964	mmu-miR-760-5p	mmu-miR-3569-3p	mmu-miR-1894-5p	mmu-miR-7231-5p	mmu-miR-669k-5p	mmu-miR-298-3p	mmu-miR-29b-2-5p
	mmu-miR-7667-3p	mmu-miR-7660-5p	mmu-miR-7000-5p	mmu-miR-539-5p	mmu-miR-5626-5p	mmu-miR-132-3p	mmu-miR-7031-3p	mmu-miR-7053-5p	mmu-miR-3097-5p	mmu-miR-7064-5p	mmu-miR-6338
	mmu-miR-365-1-5p	mmu-miR-874-3p	mmu-miR-491-5p	mmu-miR-224-5p	mmu-miR-3058-5p	mmu-miR-212-3p	mmu-miR-504-5p	mmu-miR-3572-5p	mmu-miR-150-3p	mmu-miR-7090-5p	mmu-miR-7065-3p
	mmu-miR-365-2-5p	mmu-miR-146b-3p	mmu-miR-92a-2-5p	mmu-miR-300-5p	mmu-miR-181c-5p	mmu-miR-7091-5p	mmu-miR-6911-5p	mmu-miR-7005-5p	mmu-miR-6414	mmu-miR-7213-3p	mmu-miR-5615-5p
	mmu-miR-7035-5p	mmu-miR-504-5p	mmu-miR-6952-5p	mmu-miR-7094-1-5p	mmu-miR-181d-5p	mmu-miR-6978-5p	mmu-miR-7662-5p	mmu-miR-8108	mmu-miR-6970-5p	mmu-miR-7036b-3p	mmu-miR-224-3p
	mmu-miR-3083-5p	mmu-miR-7012-3p	mmu-miR-1938	mmu-miR-874-3p	mmu-miR-181b-5p	mmu-miR-6996-5p	mmu-miR-7028-5p	mmu-miR-7117-5p	mmu-miR-148a-5p	mmu-miR-3113-5p	mmu-miR-338-5p
	mmu-miR-3473e	mmu-miR-1958	mmu-miR-6901-3p	mmu-miR-6990-3p	mmu-miR-181a-5p	mmu-miR-7005-3p	mmu-miR-7079-5p	mmu-miR-7212-5p	mmu-miR-148b-5p	mmu-miR-136-5p	mmu-miR-155-3p
	mmu-miR-3473b	mmu-miR-107-3p	mmu-miR-302c-3p	mmu-miR-6354	mmu-miR-743b-5p	mmu-miR-200b-5p	mmu-miR-6538	mmu-miR-7019-5p	mmu-miR-6381	mmu-miR-1930-5p	mmu-miR-6396
	mmu-miR-664-5p	mmu-miR-103-3p	mmu-miR-1969	mmu-miR-7660-5p	mmu-miR-6948-5p	mmu-miR-7215-5p	mmu-miR-7671-3p	mmu-miR-6907-5p	mmu-miR-3544-5p	mmu-miR-7081-3p	mmu-miR-3091-3p
	mmu-miR-7679-5p	mmu-miR-1264-3p	mmu-miR-379-5p	mmu-miR-1190	mmu-miR-1968-3p	mmu-miR-130a-5p	mmu-miR-3105-3p	mmu-miR-3090-5p	mmu-miR-7681-3p	mmu-miR-6949-3p	mmu-miR-6955-5p
	mmu-miR-532-3p	mmu-miR-3083-3p	mmu-miR-1899	mmu-miR-6939-5p	mmu-miR-5622-5p	mmu-miR-6919-3p	mmu-miR-7680-3p	mmu-miR-767	mmu-miR-471-3p	mmu-miR-5625-3p	mmu-miR-770-3p
	mmu-miR-6919-3p	mmu-miR-7658-3p	mmu-miR-6944-5p	mmu-miR-6954-5p	mmu-miR-7033-5p	mmu-miR-343	mmu-miR-7663-5p	mmu-miR-764-3p	mmu-miR-677-5p	mmu-miR-503-3p	mmu-miR-6961-5p
	mmu-miR-7037-3p		mmu-miR-7031-5p	mmu-miR-486a-3p	mmu-miR-7031-3p	mmu-miR-6381	mmu-miR-7011-3p	mmu-miR-6976-5p	mmu-miR-7018-5p	mmu-miR-432	mmu-miR-5123
	mmu-miR-1968-5p		mmu-miR-883a-5p	mmu-miR-486b-3p	mmu-miR-7047-3p	mmu-miR-471-3p	mmu-miR-674-3p	mmu-miR-7665-5p	mmu-miR-7015-5p	mmu-miR-8100	mmu-miR-7646-5p
	mmu-miR-7242-3p		mmu-miR-1190	mmu-miR-3078-3p	mmu-miR-7040-3p	mmu-miR-7681-3p	mmu-miR-485-3p	mmu-miR-6988-5p	mmu-miR-3102-3p	mmu-miR-6929-5p	mmu-miR-3075-3p
	mmu-miR-5623-5p		mmu-miR-763	mmu-miR-7035-5p	mmu-miR-7051-3p	mmu-miR-2136	mmu-miR-210-5p	mmu-miR-451b	mmu-miR-3065-3p	mmu-miR-1943-5p	mmu-miR-7657-3p
	mmu-miR-511-3p		mmu-miR-6958-3p	mmu-miR-6913-5p	mmu-miR-5133	mmu-miR-7014-5p	mmu-miR-383-3p	mmu-miR-6986-5p	mmu-miR-3109-3p	mmu-miR-6965-5p	mmu-miR-195a-3p
	mmu-miR-466c-5p		mmu-miR-7025-3p	mmu-miR-6980-5p	mmu-miR-6972-5p	mmu-miR-1930-5p	mmu-miR-673-5p	mmu-miR-7072-5p	mmu-miR-1249-5p	mmu-miR-7047-5p	mmu-miR-551b-5p
	mmu-miR-466b-5p		mmu-miR-210-5p	mmu-miR-378a-3p	mmu-miR-3475-3p	mmu-miR-7239-5p	mmu-miR-6384	mmu-miR-7058-5p	mmu-miR-7056-5p	mmu-miR-3103-5p	mmu-miR-5615-3p
	mmu-miR-466o-5p		mmu-miR-6961-5p	mmu-miR-378c	mmu-miR-7094b-2-5p	mmu-miR-1224-5p	mmu-miR-7211-5p	mmu-miR-8119	mmu-miR-6934-5p	mmu-miR-7235-5p	mmu-miR-21a-3p
	mmu-miR-1894-5p		mmu-miR-1951	mmu-miR-490-3p	mmu-miR-6973b-3p	mmu-miR-3112-5p	mmu-miR-1264-3p	mmu-miR-8113	mmu-miR-7672-5p	mmu-miR-6982-5p	mmu-miR-201-3p
	mmu-miR-7045-3p		mmu-miR-363-5p	mmu-miR-543-5p	mmu-miR-7063-3p	mmu-miR-324-3p	mmu-miR-6983-3p	mmu-miR-7057-5p	mmu-miR-7218-5p	mmu-miR-1843b-5p	mmu-miR-7006-3p
	mmu-miR-3473c		mmu-miR-7012-3p	mmu-miR-26a-5p	mmu-miR-185-3p	mmu-miR-3095-3p	mmu-miR-3091-5p	mmu-miR-7012-5p	mmu-miR-7067-5p	mmu-miR-7685-3p	mmu-miR-1966-3p
	mmu-miR-6975-3p		mmu-miR-28c	mmu-miR-26b-5p	mmu-miR-92a-2-5p	mmu-miR-211-3p	mmu-miR-6915-3p	mmu-miR-412-3p	mmu-miR-467h	mmu-miR-378b	mmu-miR-3095-5p
	mmu-miR-7649-3p		mmu-miR-451b	mmu-miR-6981-3p	mmu-miR-6931-5p	mmu-miR-1948-3p	mmu-miR-667-3p	mmu-miR-5626-5p	mmu-miR-186-3p	mmu-miR-679-5p	mmu-miR-7226-5p
	mmu-miR-7032-3p		mmu-miR-30c-2-3p	mmu-miR-129-1-3p	mmu-miR-7006-5p	mmu-miR-1912-3p	mmu-miR-6983-5p	mmu-miR-7677-3p	mmu-miR-3547-5p	mmu-miR-9768-3p	mmu-miR-7032-5p
	mmu-miR-466n-5p		mmu-miR-30c-1-3p	mmu-miR-103-1-5p	mmu-miR-6910-5p	mmu-miR-139-3p	mmu-miR-7021-5p	mmu-miR-7041-5p	mmu-miR-6405	mmu-miR-7016-3p	mmu-miR-6990-5p
	mmu-miR-466h-5p		mmu-miR-6958-5p	mmu-miR-107-5p	mmu-miR-6980-5p	mmu-miR-6397	mmu-miR-7225-3p	mmu-miR-298-5p	mmu-miR-6404	mmu-miR-5125	mmu-miR-684
	mmu-miR-466d-5p		mmu-miR-6995-5p	mmu-miR-103-2-5p	mmu-miR-7115-5p	mmu-miR-7094b-2-5p	mmu-miR-129b-5p	mmu-miR-1954	mmu-miR-6368	mmu-miR-3110-5p	mmu-miR-7651-3p
	mmu-miR-466k		mmu-miR-6360	mmu-miR-206-5p	mmu-miR-99b-3p	mmu-miR-5114	mmu-miR-6967-3p	mmu-miR-666-3p	mmu-miR-7074-5p	mmu-miR-3106-3p	mmu-miR-7235-3p
	mmu-miR-6903-3p		mmu-miR-6954-3p	mmu-miR-3475-5p	mmu-miR-292b-5p	mmu-miR-1964-5p	mmu-miR-6994-5p	mmu-miR-3552	mmu-miR-450b-3p	mmu-miR-3084-3p	mmu-miR-7684-3p
	mmu-miR-7680-5p		mmu-miR-7049-3p	mmu-miR-96-3p	mmu-miR-295-5p	mmu-miR-6963-3p	mmu-miR-500-3p	mmu-miR-1249-5p	mmu-miR-6903-5p	mmu-miR-7241-3p	mmu-miR-1190
	mmu-miR-145b		mmu-miR-666-3p	mmu-miR-6937-3p	mmu-miR-6896-5p	mmu-miR-532-3p	mmu-miR-501-3p	mmu-miR-344i	mmu-miR-5710	mmu-miR-1930-3p	mmu-miR-26a-5p
	mmu-miR-145a-5p		mmu-miR-3961	mmu-miR-7039-5p	mmu-miR-8094	mmu-miR-6769b-3p		mmu-miR-7661-5p	mmu-miR-3075-3p	mmu-miR-143-5p	mmu-miR-26b-5p
	mmu-miR-7077-3p		mmu-miR-129-1-3p	mmu-miR-714	mmu-miR-7211-3p	mmu-miR-378a-5p		mmu-miR-706	mmu-miR-7004-3p	mmu-miR-7668-3p	mmu-miR-16-1-3p
	mmu-miR-7686-5p		mmu-miR-129-2-3p	mmu-miR-713	mmu-miR-6946-5p	mmu-miR-6418-5p		mmu-miR-677-5p	mmu-miR-7669-5p	mmu-miR-7674-3p	mmu-miR-1964-5p
	mmu-miR-7048-3p		mmu-miR-6910-5p	mmu-miR-6345	mmu-miR-7236-5p	mmu-miR-6416-3p		mmu-miR-344f-5p	mmu-miR-1b-3p	mmu-miR-205-5p	mmu-miR-3078-3p
	mmu-miR-141-5p		mmu-miR-6980-5p	mmu-miR-3547-3p	mmu-miR-6899-3p	mmu-miR-6908-3p		mmu-miR-7091-3p	mmu-miR-29a-5p	mmu-miR-6909-3p	mmu-miR-143-3p
	mmu-miR-6769b-3p		mmu-miR-7211-3p	mmu-miR-337-5p	mmu-miR-6948-3p	mmu-miR-6393		mmu-miR-184-3p	mmu-miR-6908-5p	mmu-miR-7052-3p	mmu-miR-1191a
	mmu-miR-6388		mmu-miR-343	mmu-miR-8104	mmu-miR-7117-3p	mmu-miR-702-3p		mmu-miR-7029-5p	mmu-miR-216c-3p	mmu-miR-6934-3p	mmu-miR-6987-5p
	mmu-miR-148a-3p		mmu-miR-6976-3p	mmu-miR-6960-5p	mmu-miR-129-5p	mmu-miR-7034-3p		mmu-miR-3473b	mmu-miR-692	mmu-miR-7084-3p	mmu-miR-7218-5p
	mmu-miR-152-3p		mmu-miR-7062-3p	mmu-miR-7051-3p	mmu-miR-671-5p	mmu-miR-6936-5p		mmu-miR-3083-5p	mmu-miR-7028-3p	mmu-miR-7033-3p	mmu-miR-7067-5p
	mmu-miR-148b-3p		mmu-miR-3072-3p	mmu-miR-7220-5p	mmu-miR-3081-5p	mmu-miR-7051-3p		mmu-miR-7679-5p	mmu-miR-7079-3p	mmu-miR-7005-3p	mmu-miR-666-3p
	mmu-miR-7024-3p		mmu-miR-207	mmu-miR-7025-5p	mmu-miR-7216-3p	mmu-miR-7035-3p		mmu-miR-3064-5p	mmu-miR-6363	mmu-miR-8120	mmu-miR-6998-3p
	mmu-miR-1906		mmu-miR-7028-3p	mmu-miR-7010-5p	mmu-miR-6373	mmu-miR-1258-5p		mmu-miR-3085-3p	mmu-miR-6380	mmu-miR-669o-5p	mmu-miR-6947-5p
	mmu-miR-1843a-5p		mmu-miR-7220-5p	mmu-miR-7027-5p	mmu-miR-10b-3p	mmu-miR-6918-5p		mmu-miR-7652-3p	mmu-miR-7660-3p	mmu-miR-669c-5p	mmu-miR-6979-3p
	mmu-miR-6987-5p		mmu-miR-7025-5p	mmu-miR-7683-3p	mmu-miR-7659-5p	mmu-miR-30a-5p		mmu-miR-7688-3p	mmu-miR-7215-3p	mmu-miR-486a-5p	mmu-miR-466g
	mmu-miR-7074-5p		mmu-miR-3060-5p	mmu-miR-6959-5p	mmu-miR-322-3p	mmu-miR-880-3p		mmu-miR-149-5p	mmu-miR-7030-3p	mmu-miR-486b-5p	mmu-miR-292b-3p
	mmu-miR-451b		mmu-miR-122-5p	mmu-miR-7052-5p	mmu-miR-496b	mmu-miR-151-3p		mmu-miR-3104-3p	mmu-miR-7007-5p	mmu-miR-8103	mmu-miR-21c
	mmu-miR-6373		mmu-miR-6950-5p	mmu-miR-6956-5p	mmu-miR-6942-5p	mmu-miR-6994-5p		mmu-miR-6968-3p	mmu-miR-505-5p	mmu-miR-3103-3p	mmu-miR-21a-5p
	mmu-miR-1969		mmu-miR-6379	mmu-miR-6995-5p	mmu-miR-6916-5p	mmu-miR-3061-5p		mmu-miR-7037-3p	mmu-miR-1966-5p	mmu-miR-7083-3p	mmu-miR-7237-5p
	mmu-miR-3079-3p		mmu-miR-504-5p	mmu-miR-6957-5p	mmu-miR-5619-3p	mmu-miR-7085-5p		mmu-miR-452-3p	mmu-miR-205-5p	mmu-miR-872-5p	mmu-miR-206-5p
	mmu-miR-484		mmu-miR-5107-5p	mmu-miR-3063-5p	mmu-miR-3063-3p	mmu-miR-7041-3p		mmu-miR-3569-3p	mmu-miR-712-5p	mmu-miR-6990-3p	mmu-miR-7073-3p
	mmu-miR-1191b-5p		mmu-miR-6954-5p	mmu-miR-7240-5p	mmu-miR-8100	mmu-miR-182-3p		mmu-miR-5112	mmu-miR-6948-3p	mmu-miR-5621-3p	mmu-miR-382-5p
	mmu-miR-7656-3p		mmu-miR-326-5p	mmu-miR-193b-5p	mmu-miR-7051-5p	mmu-miR-7078-5p		mmu-miR-7220-5p	mmu-miR-7117-3p	mmu-miR-8111	mmu-miR-3112-5p
	mmu-miR-320-5p		mmu-miR-486a-3p	mmu-miR-7688-5p	mmu-miR-1952	mmu-miR-5129-5p		mmu-miR-7025-5p	mmu-miR-7214-3p	mmu-miR-1946b	mmu-miR-466d-3p
	mmu-miR-6901-3p		mmu-miR-486b-3p	mmu-miR-7669-3p	mmu-miR-6974-3p	mmu-miR-3620-5p		mmu-miR-6715-5p	mmu-miR-29b-1-5p	mmu-miR-6955-5p	mmu-miR-467g
	mmu-miR-692		mmu-miR-7046-5p	mmu-miR-7058-5p	mmu-miR-6908-3p	mmu-miR-134-3p		mmu-miR-6541	mmu-miR-6897-3p	mmu-miR-770-3p	mmu-miR-466a-3p
	mmu-miR-7215-5p		mmu-miR-135a-2-3p	mmu-miR-6926-5p	mmu-miR-29b-2-5p	mmu-miR-541-5p		mmu-miR-6997-5p	mmu-miR-5106	mmu-miR-6396	mmu-miR-466e-3p
	mmu-miR-130b-5p		mmu-miR-21a-3p	mmu-miR-7055-5p	mmu-miR-6338	mmu-miR-6910-5p		mmu-miR-7649-5p	mmu-miR-6387	mmu-miR-3091-3p	mmu-miR-297c-3p
	mmu-miR-1224-5p		mmu-miR-6999-5p	mmu-miR-194-2-3p	mmu-miR-2136	mmu-miR-7006-5p		mmu-miR-743a-3p	mmu-miR-300-5p	mmu-miR-6405	mmu-miR-297b-3p
	mmu-miR-6918-5p		mmu-miR-7054-5p	mmu-miR-5124a	mmu-miR-698-5p	mmu-miR-1951		mmu-miR-7033-3p	mmu-miR-1955-5p	mmu-miR-6368	mmu-miR-384-3p
	mmu-miR-3108-3p		mmu-miR-6925-5p	mmu-miR-1956	mmu-miR-7078-5p	mmu-miR-5098		mmu-miR-211-5p	mmu-miR-6995-3p	mmu-miR-3547-5p	mmu-miR-6344
	mmu-miR-7233-3p		mmu-miR-6985-5p	mmu-miR-219b-5p	mmu-miR-6952-5p	mmu-miR-302c-5p		mmu-miR-204-5p	mmu-miR-6929-5p	mmu-miR-6404	mmu-miR-7234-5p
	mmu-miR-23b-3p		mmu-miR-873a-3p	mmu-miR-6908-5p	mmu-miR-1938	mmu-miR-710		mmu-miR-3063-3p	mmu-miR-6979-5p	mmu-miR-7074-5p	mmu-miR-7214-5p
	mmu-miR-23a-3p		mmu-miR-3960	mmu-miR-3063-3p	mmu-miR-546	mmu-miR-3105-5p		mmu-miR-6925-5p	mmu-miR-1982-5p	mmu-miR-6401	mmu-miR-7075-3p
	mmu-miR-1970		mmu-miR-3104-5p	mmu-miR-7646-5p	mmu-miR-6934-5p	mmu-miR-344e-5p		mmu-miR-103-1-5p	mmu-miR-7035-5p	mmu-miR-7578	mmu-miR-6996-5p
	mmu-miR-1931		mmu-miR-7043-5p	mmu-miR-7222-3p	mmu-miR-3547-3p	mmu-miR-344h-5p		mmu-miR-7008-3p	mmu-miR-7669-3p	mmu-miR-7065-3p	mmu-miR-7652-5p
	mmu-miR-7241-5p		mmu-miR-574-5p	mmu-miR-7051-5p	mmu-miR-6927-3p	mmu-miR-3084-5p		mmu-miR-302c-3p	mmu-miR-7688-5p	mmu-miR-29b-1-5p	mmu-miR-181b-2-3p
	mmu-miR-6944-3p		mmu-miR-7007-5p	mmu-miR-493-3p	mmu-miR-6945-3p	mmu-miR-129-5p		mmu-miR-7060-5p	mmu-miR-6938-5p	mmu-miR-138-5p	mmu-miR-674-5p
	mmu-miR-1897-3p		mmu-miR-3093-3p	mmu-miR-7065-5p	mmu-miR-7035-3p	mmu-miR-7090-3p		mmu-miR-1199-5p	mmu-miR-7026-3p	mmu-miR-3078-3p	mmu-miR-653-3p
	mmu-miR-7648-3p		mmu-miR-7672-5p	mmu-miR-6932-5p	mmu-miR-3569-3p	mmu-miR-3073a-3p		mmu-miR-7026-5p	mmu-miR-8113	mmu-miR-7066-5p	mmu-miR-5619-3p
	mmu-miR-6940-5p		mmu-miR-6988-5p	mmu-miR-7684-3p	mmu-miR-361-3p	mmu-miR-325-3p		mmu-miR-22-5p	mmu-miR-7012-5p	mmu-miR-6923-3p	mmu-miR-30f
	mmu-miR-762		mmu-miR-7094-1-5p	mmu-miR-345-5p	mmu-miR-7045-3p	mmu-miR-6969-3p		mmu-miR-6897-3p	mmu-miR-8119	mmu-miR-7004-3p	mmu-miR-503-3p
	mmu-miR-7662-5p		mmu-miR-7040-3p	mmu-miR-7038-5p	mmu-miR-3090-3p	mmu-miR-669b-5p		mmu-miR-6935-3p	mmu-miR-7080-5p	mmu-miR-6974-3p	mmu-miR-2136
	mmu-miR-7079-5p		mmu-miR-5626-3p	mmu-miR-351-3p	mmu-miR-375-3p	mmu-miR-7054-3p		mmu-miR-6901-3p	mmu-miR-27a-5p	mmu-miR-7054-3p	mmu-miR-7014-5p
	mmu-miR-7028-5p		mmu-miR-28a-3p	mmu-miR-504-3p	mmu-miR-351-5p	mmu-miR-879-5p		mmu-miR-7228-3p	mmu-miR-7066-5p	mmu-miR-22-3p	mmu-miR-1892
	mmu-miR-6911-5p		mmu-miR-134-5p	mmu-miR-6946-5p	mmu-miR-125b-5p	mmu-miR-7068-5p		mmu-miR-124-5p	mmu-miR-7213-5p	mmu-miR-150-3p	mmu-miR-703
	mmu-miR-3078-5p		mmu-miR-465a-5p	mmu-miR-7681-3p	mmu-miR-684	mmu-miR-485-5p		mmu-miR-3059-3p	mmu-miR-3075-5p	mmu-miR-7000-3p	mmu-miR-3101-3p
	mmu-miR-3073a-5p		mmu-miR-136-5p	mmu-miR-7660-3p	mmu-miR-7214-5p	mmu-miR-1962		mmu-miR-1251-5p	mmu-miR-361-5p	mmu-miR-129-1-3p	mmu-miR-7223-5p
	mmu-miR-3090-3p		mmu-miR-3068-5p	mmu-miR-7215-3p	mmu-miR-6377	mmu-miR-6977-5p		mmu-miR-7653-3p	mmu-miR-184-5p	mmu-miR-129-2-3p	mmu-miR-693-3p
	mmu-miR-3085-5p		mmu-miR-7232-5p	mmu-miR-3077-3p	mmu-miR-3109-3p	mmu-miR-6974-5p		mmu-miR-2183	mmu-miR-3085-5p	mmu-miR-6991-3p	mmu-miR-3099-5p
	mmu-miR-7646-3p		mmu-miR-6408	mmu-miR-6715-3p	mmu-miR-5627-3p	mmu-miR-327		mmu-miR-125a-3p	mmu-miR-3102-5p.2-5p	mmu-miR-6926-3p	mmu-miR-881-5p
	mmu-miR-7224-3p		mmu-miR-3082-3p	mmu-miR-129b-3p	mmu-miR-3089-5p	mmu-miR-881-5p		mmu-miR-205-3p	mmu-miR-291b-3p	mmu-miR-767	mmu-miR-185-5p
	mmu-miR-6910-3p		mmu-miR-342-5p	mmu-miR-7022-3p	mmu-miR-1195	mmu-miR-6967-3p		mmu-miR-465d-3p	mmu-miR-20a-5p	mmu-miR-6391	mmu-miR-504-3p
	mmu-miR-1933-5p		mmu-miR-6978-5p	mmu-miR-7216-3p	mmu-miR-7230-3p	mmu-miR-7653-3p		mmu-miR-466g	mmu-miR-106b-5p	mmu-miR-764-3p	mmu-miR-3154
	mmu-miR-134-5p		mmu-miR-7091-5p	mmu-miR-6944-5p	mmu-miR-3094-3p	mmu-miR-337-3p		mmu-miR-327	mmu-miR-20b-5p	mmu-miR-693-5p	mmu-miR-6920-5p
	mmu-miR-320-3p		mmu-miR-7041-5p	mmu-miR-151-3p	mmu-miR-7688-3p	mmu-miR-674-3p		mmu-miR-291b-5p	mmu-miR-17-5p	mmu-miR-742-3p	mmu-miR-3110-3p
	mmu-miR-6912-5p		mmu-miR-7063-5p	mmu-miR-7068-5p	mmu-miR-7652-3p	mmu-miR-421-3p		mmu-miR-184-5p	mmu-miR-106a-5p	mmu-miR-7035-5p	mmu-miR-7004-3p
	mmu-miR-7652-5p		mmu-miR-3091-5p	mmu-miR-879-5p	mmu-miR-3064-5p	mmu-miR-6931-5p		mmu-miR-6963-3p	mmu-miR-93-5p	mmu-miR-6381	mmu-miR-706
	mmu-miR-6996-5p		mmu-miR-6715-5p	mmu-miR-6985-5p	mmu-miR-3085-3p	mmu-miR-6964-5p		mmu-miR-146a-5p	mmu-miR-3572-3p	mmu-miR-540-3p	mmu-miR-125b-2-3p
	mmu-miR-9769-5p		mmu-miR-6906-5p	mmu-miR-6929-5p	mmu-miR-1298-3p	mmu-miR-6943-5p		mmu-miR-1906	mmu-miR-7092-3p	mmu-miR-216a-3p	mmu-miR-6400
	mmu-miR-6356		mmu-miR-6934-5p	mmu-miR-1982-5p	mmu-miR-669e-3p	mmu-miR-342-5p		mmu-miR-17-3p	mmu-miR-329-5p	mmu-miR-7028-5p	mmu-miR-431-5p
	mmu-miR-3971		mmu-miR-6957-5p	mmu-miR-6979-5p	mmu-miR-7231-5p	mmu-miR-7009-5p		mmu-miR-20b-3p	mmu-miR-7030-5p	mmu-miR-6911-5p	mmu-miR-669e-5p
	mmu-miR-6962-3p		mmu-miR-881-5p	mmu-miR-6973b-5p	mmu-miR-3092-5p	mmu-miR-1892		mmu-miR-880-3p	mmu-miR-7075-5p	mmu-miR-7079-5p	mmu-miR-494-5p
	mmu-miR-7069-3p		mmu-miR-7055-5p	mmu-miR-331-5p	mmu-miR-7053-5p	mmu-miR-450a-2-3p		mmu-miR-693-5p	mmu-miR-3077-3p	mmu-miR-7662-5p	mmu-miR-410-5p
	mmu-miR-18a-3p		mmu-miR-6926-5p	mmu-miR-202-3p	mmu-miR-3572-5p	mmu-miR-5120		mmu-miR-339-3p	mmu-miR-7673-5p	mmu-miR-7070-5p	mmu-miR-7085-3p
	mmu-miR-7016-3p		mmu-miR-194-2-3p	mmu-miR-6906-3p	mmu-miR-7118-5p	mmu-miR-873b		mmu-miR-6927-3p	mmu-miR-706	mmu-miR-6927-5p	mmu-miR-7669-3p
	mmu-miR-3074-5p		mmu-miR-194-1-3p	mmu-miR-1981-3p	mmu-miR-450a-2-3p	mmu-miR-290b-3p		mmu-miR-7035-3p	mmu-miR-7050-5p	mmu-miR-18b-3p	mmu-miR-7688-5p
	mmu-miR-7222-3p		mmu-miR-125b-2-3p	mmu-miR-338-5p	mmu-miR-8093	mmu-miR-1960		mmu-miR-6945-3p	mmu-miR-3057-3p	mmu-miR-6920-3p	mmu-miR-380-3p
	mmu-miR-468-5p		mmu-miR-710	mmu-miR-5104	mmu-miR-1892	mmu-miR-344f-5p		mmu-miR-7215-3p	mmu-miR-3092-5p	mmu-miR-6385	mmu-miR-1191b-3p
	mmu-miR-383-3p		mmu-miR-5619-5p	mmu-miR-6965-3p	mmu-miR-5120	mmu-miR-7243-5p		mmu-miR-1894-3p	mmu-miR-7053-5p	mmu-miR-7658-3p	mmu-miR-34b-3p
	mmu-miR-7226-3p		mmu-miR-672-3p	mmu-miR-6900-5p	mmu-miR-1251-3p	mmu-miR-683		mmu-miR-99a-3p	mmu-miR-7118-5p	mmu-miR-7660-5p	mmu-miR-7093-3p
	mmu-miR-1199-5p		mmu-miR-3057-3p	mmu-miR-7665-3p	mmu-miR-22-3p	mmu-miR-7016-3p		mmu-miR-99b-3p	mmu-miR-7231-5p	mmu-miR-7679-3p	mmu-miR-7a-1-3p
	mmu-miR-7b-5p		mmu-miR-7a-5p	mmu-miR-466m-5p	mmu-miR-7065-5p	mmu-miR-339-5p		mmu-miR-495-3p	mmu-miR-3572-5p	mmu-miR-8116	mmu-miR-7057-5p
	mmu-miR-3072-5p		mmu-miR-7b-5p	mmu-miR-669m-5p	mmu-miR-3087-5p	mmu-miR-7015-5p		mmu-miR-1936	mmu-miR-491-5p	mmu-miR-1967	mmu-miR-8119
	mmu-miR-6408		mmu-miR-486a-5p	mmu-miR-466h-5p	mmu-miR-30a-3p	mmu-miR-1955-5p		mmu-miR-150-5p	mmu-miR-5129-5p	mmu-miR-7011-5p	mmu-miR-8113
	mmu-miR-3082-3p		mmu-miR-486b-5p	mmu-miR-466j	mmu-miR-30d-3p	mmu-miR-188-3p		mmu-miR-3110-3p	mmu-miR-134-3p	mmu-miR-6942-5p	mmu-miR-7012-5p
	mmu-miR-7232-5p		mmu-miR-3547-5p	mmu-miR-6973a-3p	mmu-miR-7065-3p	mmu-miR-6360		mmu-miR-670-3p	mmu-miR-3620-5p	mmu-miR-6916-5p	mmu-miR-7050-5p
	mmu-miR-676-5p		mmu-miR-6405	mmu-miR-7018-5p	mmu-miR-669e-5p	mmu-miR-672-3p		mmu-miR-3059-5p	mmu-miR-673-5p	mmu-miR-185-5p	mmu-miR-615-3p
	mmu-miR-7004-3p		mmu-miR-6404	mmu-miR-3472	mmu-miR-7080-5p	mmu-miR-7025-3p		mmu-miR-1969	mmu-miR-5116	mmu-miR-7057-5p	mmu-miR-7043-3p
	mmu-miR-6974-3p		mmu-miR-5626-5p	mmu-miR-299a-5p	mmu-miR-6970-5p	mmu-miR-146b-3p		mmu-miR-7668-3p	mmu-miR-7212-3p	mmu-miR-8113	mmu-miR-6992-5p
	mmu-miR-1952		mmu-miR-6982-3p	mmu-miR-138-5p	mmu-miR-6414	mmu-miR-6943-3p		mmu-miR-6381	mmu-miR-7021-3p	mmu-miR-7012-5p	mmu-miR-378d
	mmu-miR-337-3p		mmu-miR-6919-3p	mmu-miR-7059-3p	mmu-miR-222-5p	mmu-miR-7008-3p		mmu-miR-8104	mmu-miR-1896	mmu-miR-8119	mmu-miR-7087-3p
	mmu-miR-6340		mmu-miR-7221-5p	mmu-miR-3473g	mmu-miR-144-3p	mmu-miR-7026-3p		mmu-miR-6960-5p	mmu-miR-6896-3p	mmu-miR-7668-5p	mmu-miR-200c-3p
	mmu-miR-214-3p		mmu-miR-187-3p	mmu-miR-692	mmu-miR-6401	mmu-miR-5107-3p		mmu-miR-7093-5p	mmu-miR-6980-5p	mmu-miR-3077-3p	mmu-miR-200b-3p
	mmu-miR-34a-3p		mmu-miR-7666-5p	mmu-miR-7214-5p	mmu-miR-7091-3p	mmu-miR-490-3p		mmu-miR-409-3p	mmu-miR-7024-5p	mmu-miR-1894-5p	mmu-miR-429-3p
	mmu-miR-3063-3p		mmu-miR-6715-3p	mmu-miR-6994-5p	mmu-miR-7024-3p	mmu-miR-704		mmu-miR-33-3p	mmu-miR-7119-5p	mmu-miR-7045-3p	mmu-miR-6983-5p
	mmu-miR-7063-5p		mmu-miR-6997-3p	mmu-miR-344h-5p	mmu-miR-6975-3p	mmu-miR-6987-5p		mmu-miR-7670-5p	mmu-miR-7023-5p	mmu-miR-452-3p	mmu-miR-7217-5p
	mmu-miR-1194		mmu-miR-204-5p	mmu-miR-344e-5p	mmu-miR-490-3p	mmu-miR-7020-5p		mmu-miR-6912-3p	mmu-miR-6941-5p	mmu-miR-7014-5p	mmu-miR-5616-3p
	mmu-miR-6355		mmu-miR-211-5p	mmu-miR-8099	mmu-miR-1953	mmu-miR-6912-5p		mmu-miR-7004-3p	mmu-miR-7069-5p	mmu-miR-698-5p	mmu-miR-3108-5p
	mmu-miR-7025-3p		mmu-miR-188-5p	mmu-miR-872-3p	mmu-miR-6909-5p	mmu-miR-7000-5p		mmu-miR-1955-3p	mmu-miR-1892	mmu-miR-7078-5p	mmu-miR-7239-5p
	mmu-miR-3618-5p		mmu-miR-6918-5p	mmu-miR-345-3p	mmu-miR-344g-3p	mmu-miR-760-5p		mmu-miR-5615-3p	mmu-miR-450a-2-3p	mmu-miR-6987-3p	mmu-miR-7007-3p
	mmu-miR-681		mmu-miR-6974-3p	mmu-miR-7062-3p	mmu-let-7f-2-3p	mmu-miR-1934-3p		mmu-miR-3097-5p	mmu-miR-5120	mmu-miR-7670-5p	mmu-miR-7048-3p
	mmu-miR-7022-3p		mmu-miR-7033-3p	mmu-miR-6546-3p	mmu-miR-34b-3p	mmu-miR-7071-5p		mmu-miR-6540-3p	mmu-miR-374c-3p	mmu-miR-743b-5p	mmu-miR-7077-3p
	mmu-miR-143-5p		mmu-miR-193b-3p	mmu-miR-320-5p	mmu-miR-6930-5p	mmu-miR-7034-5p		mmu-miR-490-3p	mmu-miR-3965	mmu-miR-6378	mmu-miR-378c
	mmu-miR-1930-3p		mmu-miR-193a-3p	mmu-miR-652-5p	mmu-miR-7653-5p	mmu-miR-6999-3p		mmu-miR-5107-3p		mmu-miR-344d-2-5p	mmu-miR-378a-3p
	mmu-miR-7087-3p		mmu-miR-1903	mmu-miR-3066-5p	mmu-miR-6898-5p	mmu-miR-680		mmu-miR-7218-3p		mmu-miR-3075-5p	mmu-miR-6379
	mmu-miR-667-5p		mmu-miR-103-1-5p	mmu-miR-496a-5p	mmu-miR-8107	mmu-miR-695		mmu-miR-3090-3p		mmu-miR-6950-3p	mmu-miR-6976-3p
	mmu-miR-3070-2-3p		mmu-miR-103-2-5p	mmu-miR-1264-3p	mmu-miR-6959-5p	mmu-miR-7655-5p		mmu-miR-484		mmu-miR-6967-3p	mmu-miR-343
	mmu-miR-3070-3p		mmu-miR-107-5p	mmu-miR-7014-5p	mmu-miR-6350	mmu-miR-3113-3p		mmu-miR-1191b-5p		mmu-miR-6986-3p	mmu-miR-6937-3p
	mmu-miR-3102-5p.2-5p		mmu-miR-686	mmu-miR-6988-5p	mmu-miR-6346	mmu-miR-6379		mmu-miR-7656-3p		mmu-miR-335-3p	mmu-miR-673-5p
	mmu-miR-759		mmu-miR-7231-3p	mmu-miR-6949-5p	mmu-miR-3472	mmu-miR-1894-5p		mmu-miR-365-2-5p		mmu-miR-7116-3p	mmu-miR-26a-1-3p
	mmu-miR-6969-5p		mmu-miR-6943-3p	mmu-miR-5134-5p	mmu-miR-7664-3p	mmu-miR-7240-3p		mmu-miR-365-1-5p		mmu-miR-6417	mmu-miR-10b-3p
	mmu-miR-693-5p		mmu-miR-344h-5p	mmu-miR-183-5p	mmu-miR-874-5p	mmu-miR-667-3p		mmu-miR-7667-3p		mmu-miR-3109-5p	mmu-miR-541-5p
	mmu-miR-7051-3p		mmu-miR-344e-5p	mmu-miR-8098	mmu-miR-6982-3p	mmu-miR-7663-3p		mmu-miR-7052-5p		mmu-miR-677-3p	mmu-miR-6946-5p
	mmu-miR-151-5p		mmu-miR-7664-3p	mmu-miR-7079-3p	mmu-miR-7685-5p	mmu-miR-3083-5p		mmu-miR-7008-5p		mmu-miR-497a-3p	mmu-miR-7681-3p
	mmu-miR-5112		mmu-miR-764-5p	mmu-miR-6997-5p	mmu-miR-712-5p	mmu-miR-143-3p		mmu-miR-6935-5p			mmu-miR-488-3p
	mmu-miR-7026-3p		mmu-miR-5104	mmu-miR-3106-3p	mmu-miR-7678-3p	mmu-miR-6966-3p		mmu-miR-6993-5p			mmu-miR-3544-5p
	mmu-miR-7014-5p		mmu-miR-218-5p	mmu-miR-3966	mmu-miR-7646-3p	mmu-miR-7055-5p		mmu-miR-7656-5p			mmu-miR-3064-5p
	mmu-miR-6379		mmu-miR-669n	mmu-miR-370-3p	mmu-miR-3073a-5p	mmu-miR-194-2-3p		mmu-miR-6922-5p			mmu-miR-3085-3p
	mmu-miR-7676-5p		mmu-miR-5709-3p	mmu-miR-7042-5p	mmu-miR-7115-3p	mmu-miR-216a-3p		mmu-miR-705			mmu-miR-149-5p
	mmu-miR-5107-5p		mmu-miR-7667-5p	mmu-miR-7050-5p	mmu-miR-9768-3p	mmu-miR-7029-3p		mmu-miR-713			mmu-miR-5623-3p
	mmu-miR-6998-5p		mmu-miR-1930-5p	mmu-miR-7065-3p	mmu-miR-3106-3p	mmu-miR-6992-5p		mmu-miR-468-5p			mmu-miR-6922-3p
	mmu-miR-6952-5p		mmu-miR-3078-5p	mmu-miR-6338	mmu-miR-5125	mmu-miR-6908-5p		mmu-miR-7684-3p			mmu-miR-375-3p
	mmu-miR-1938		mmu-miR-742-3p	mmu-miR-29b-2-5p	mmu-miR-7052-3p	mmu-miR-214-5p		mmu-miR-345-5p			mmu-miR-7019-3p
	mmu-miR-6934-5p		mmu-miR-6388	mmu-miR-5615-5p	mmu-miR-7214-3p	mmu-miR-216c-3p		mmu-miR-214-3p			mmu-miR-7056-3p
	mmu-miR-7115-3p		mmu-miR-143-5p	mmu-miR-6931-3p	mmu-miR-10a-3p	mmu-miR-7226-5p		mmu-miR-6340			mmu-miR-3473e
	mmu-miR-138-1-3p		mmu-miR-1930-3p	mmu-miR-6960-3p	mmu-miR-186-3p	mmu-miR-6990-5p		mmu-miR-7071-5p			mmu-miR-3473b
	mmu-miR-3099-3p		mmu-miR-669m-5p	mmu-miR-6925-5p	mmu-miR-5099	mmu-miR-697		mmu-miR-7034-5p			mmu-miR-1948-3p
	mmu-miR-7664-3p		mmu-miR-466m-5p	mmu-miR-883b-5p	mmu-miR-194-1-3p	mmu-miR-7038-5p		mmu-miR-6970-5p			mmu-miR-5618-5p
	mmu-miR-378a-5p		mmu-miR-466j	mmu-miR-339-5p	mmu-miR-194-2-3p	mmu-miR-7065-5p		mmu-miR-6924-3p			mmu-miR-337-3p
	mmu-miR-8103		mmu-miR-466h-5p	mmu-miR-706	mmu-miR-6926-5p	mmu-miR-487b-5p		mmu-miR-7660-3p			mmu-miR-7050-3p
	mmu-miR-7027-3p		mmu-miR-3102-5p	mmu-miR-187-5p	mmu-miR-7055-5p	mmu-miR-365-2-5p		mmu-miR-674-3p			mmu-miR-7228-5p
	mmu-miR-6896-3p		mmu-miR-702-5p	mmu-miR-5627-3p	mmu-miR-205-3p	mmu-miR-365-1-5p		mmu-miR-7046-5p			mmu-miR-345-3p
	mmu-miR-143-3p		mmu-miR-7060-5p	mmu-miR-665-3p	mmu-miR-3059-3p	mmu-miR-7039-5p		mmu-miR-135b-3p			mmu-miR-7012-3p
	mmu-miR-883a-5p		mmu-miR-7092-3p	mmu-miR-139-5p	mmu-miR-1251-5p	mmu-miR-7041-5p		mmu-miR-135a-2-3p			mmu-miR-23b-3p
	mmu-miR-6917-5p		mmu-miR-6935-3p	mmu-miR-5135	mmu-miR-3108-5p	mmu-miR-6923-5p		mmu-miR-6949-3p			mmu-miR-23a-3p
	mmu-miR-7651-5p		mmu-miR-152-5p	mmu-miR-6348	mmu-miR-6896-3p	mmu-miR-7070-5p		mmu-miR-7025-3p			mmu-miR-181c-5p
	mmu-miR-194-1-3p		mmu-miR-7240-5p	mmu-miR-6971-3p	mmu-miR-6928-3p	mmu-miR-290a-5p		mmu-miR-3060-3p			mmu-miR-181a-5p
	mmu-miR-6962-5p		mmu-miR-185-5p	mmu-miR-3089-5p	mmu-miR-509-5p	mmu-miR-665-3p		mmu-miR-7016-3p			mmu-miR-181d-5p
	mmu-miR-6947-3p		mmu-miR-7216-5p	mmu-miR-1195	mmu-miR-666-3p	mmu-miR-6537-5p		mmu-miR-3544-3p			mmu-miR-181b-5p
	mmu-miR-6971-3p		mmu-miR-6897-5p	mmu-miR-1199-5p	mmu-miR-6958-3p	mmu-miR-1199-5p		mmu-miR-8103			mmu-miR-543-3p
	mmu-miR-7023-3p		mmu-miR-328-5p	mmu-miR-7668-5p	mmu-miR-7000-3p	mmu-miR-128-3p		mmu-miR-742-5p			mmu-miR-3105-5p
	mmu-miR-7068-3p		mmu-miR-7069-5p	mmu-miR-3076-3p	mmu-miR-7653-3p	mmu-miR-511-5p		mmu-miR-6897-5p			mmu-miR-7018-5p
	mmu-miR-7018-3p		mmu-miR-6968-5p	mmu-miR-709	mmu-miR-343	mmu-miR-7060-5p		mmu-miR-328-5p			mmu-miR-8115
	mmu-miR-7047-3p		mmu-miR-6931-5p	mmu-miR-6244	mmu-miR-6976-3p	mmu-miR-7677-5p		mmu-miR-7069-5p			mmu-miR-218-2-3p
	mmu-miR-100-3p		mmu-miR-6943-5p	mmu-miR-3065-3p	mmu-miR-6944-3p	mmu-miR-7675-3p		mmu-miR-7023-5p			mmu-miR-6942-3p
	mmu-miR-7077-5p		mmu-miR-7049-5p	mmu-miR-216a-5p	mmu-miR-6941-3p	mmu-miR-329-5p		mmu-miR-6941-5p			mmu-miR-879-3p
	mmu-miR-217-3p		mmu-miR-345-3p	mmu-miR-9769-5p	mmu-miR-3106-5p	mmu-miR-672-5p		mmu-miR-7119-5p			mmu-miR-883a-5p
	mmu-miR-361-5p		mmu-miR-691	mmu-miR-1930-3p	mmu-miR-7085-3p	mmu-miR-7a-1-3p		mmu-miR-7024-5p			mmu-miR-1258-5p
	mmu-miR-6537-3p		mmu-miR-3060-3p	mmu-miR-7015-5p	mmu-miR-320-3p	mmu-miR-7084-3p		mmu-miR-6980-5p			mmu-miR-6918-5p
	mmu-miR-184-5p		mmu-miR-181d-5p	mmu-miR-804	mmu-miR-6954-5p	mmu-miR-767		mmu-miR-450a-2-3p			mmu-miR-3074-1-3p
	mmu-miR-3965		mmu-miR-181b-5p	mmu-miR-5620-5p	mmu-miR-486b-3p	mmu-miR-770-5p		mmu-miR-1892			mmu-miR-668-3p
	mmu-miR-686		mmu-miR-181a-5p	mmu-miR-7235-3p	mmu-miR-486a-3p	mmu-miR-7043-3p		mmu-miR-5120			mmu-miR-7655-3p
	mmu-miR-7231-3p		mmu-miR-6348	mmu-miR-7006-3p	mmu-miR-326-5p	mmu-miR-6922-3p		mmu-miR-881-5p			mmu-miR-3077-3p
	mmu-miR-208a-5p		mmu-miR-29b-3p	mmu-miR-7064-5p	mmu-miR-6914-5p	mmu-miR-6354		mmu-miR-185-5p			mmu-miR-743a-3p
	mmu-miR-693-3p		mmu-miR-3065-3p	mmu-miR-298-5p	mmu-miR-6904-5p	mmu-miR-328-3p		mmu-miR-504-3p			mmu-miR-6374
	mmu-miR-1958		mmu-miR-338-3p	mmu-miR-6958-5p	mmu-miR-201-5p	mmu-miR-378d		mmu-miR-7653-5p			mmu-miR-3068-5p
	mmu-miR-1941-5p		mmu-miR-1956	mmu-miR-30c-2-3p	mmu-miR-7004-3p	mmu-miR-5623-3p		mmu-miR-6898-5p			mmu-miR-7056-5p
	mmu-miR-504-3p		mmu-miR-5124a	mmu-miR-30c-1-3p	mmu-miR-7116-3p	mmu-miR-7013-3p		mmu-miR-7666-3p			mmu-miR-466q
	mmu-miR-30c-2-3p		mmu-miR-219b-5p	mmu-miR-7222-5p	mmu-miR-3100-5p	mmu-miR-1193-5p		mmu-miR-3535			mmu-miR-466f-3p
	mmu-miR-6913-5p		mmu-miR-300-5p	mmu-miR-6362	mmu-miR-1247-3p	mmu-miR-379-5p		mmu-miR-7007-3p			mmu-miR-7212-3p
	mmu-miR-6958-5p		mmu-miR-7084-5p	mmu-miR-6998-5p	mmu-miR-7052-5p	mmu-miR-24-3p		mmu-miR-7239-5p			mmu-miR-8118
	mmu-miR-30c-1-3p		mmu-miR-3074-2-3p	mmu-miR-145b	mmu-miR-3618-3p	mmu-miR-1958		mmu-miR-351-5p			mmu-miR-466m-3p
	mmu-miR-690		mmu-miR-7237-5p	mmu-miR-145a-5p	mmu-miR-3105-3p	mmu-miR-5627-5p		mmu-miR-125a-5p			mmu-miR-466o-3p
	mmu-miR-700-5p		mmu-miR-7081-3p	mmu-miR-509-5p	mmu-miR-7230-5p	mmu-miR-6969-5p		mmu-miR-504-5p			mmu-miR-466i-3p
	mmu-miR-7649-5p		mmu-miR-7647-3p	mmu-miR-3102-3p.2-3p	mmu-miR-7235-3p	mmu-miR-7688-3p		mmu-miR-193a-5p			mmu-miR-297a-5p
	mmu-miR-3093-3p		mmu-miR-6358	mmu-miR-3961	mmu-miR-6952-3p	mmu-miR-7087-3p		mmu-miR-9769-3p			mmu-miR-202-5p
	mmu-miR-1953		mmu-miR-3069-5p	mmu-miR-222-3p	mmu-miR-301b-5p	mmu-miR-3078-3p		mmu-miR-6906-5p			mmu-miR-6931-3p
	mmu-miR-7005-5p		mmu-miR-449b	mmu-miR-221-3p	mmu-miR-301a-5p	mmu-miR-362-5p		mmu-miR-216c-3p			mmu-miR-669p-3p
	mmu-miR-8108		mmu-miR-34a-5p	mmu-miR-1191b-5p	mmu-miR-7084-3p	mmu-miR-300-3p		mmu-miR-7222-5p			mmu-miR-6905-3p
	mmu-miR-6975-5p		mmu-miR-449c-5p	mmu-miR-3473f	mmu-miR-5107-5p	mmu-miR-3095-5p		mmu-miR-6929-3p			mmu-miR-6999-5p
	mmu-miR-3064-5p		mmu-miR-449a-5p	mmu-miR-7239-5p	mmu-miR-199a-5p	mmu-miR-7658-5p		mmu-miR-1943-3p			mmu-miR-7054-5p
	mmu-miR-3085-3p		mmu-miR-7676-3p	mmu-miR-15a-3p	mmu-miR-3077-3p	mmu-miR-6358		mmu-miR-760-3p			mmu-miR-5113
	mmu-miR-449a-3p		mmu-miR-214-5p	mmu-miR-6974-5p	mmu-miR-1966-3p	mmu-miR-6376		mmu-miR-7048-5p			mmu-miR-298-5p
	mmu-miR-181b-1-3p		mmu-miR-6908-5p	mmu-miR-6537-5p	mmu-miR-7006-3p	mmu-miR-7089-3p		mmu-miR-185-3p			mmu-miR-5107-5p
	mmu-miR-181b-2-3p		mmu-miR-6992-5p	mmu-miR-31-5p	mmu-miR-210-5p	mmu-miR-320-5p		mmu-miR-202-3p			mmu-miR-3087-5p
	mmu-miR-592-3p		mmu-miR-7052-5p	mmu-miR-6972-5p	mmu-miR-6917-5p	mmu-miR-6901-3p		mmu-miR-6929-5p			mmu-miR-764-3p
	mmu-miR-6945-3p		mmu-miR-6935-5p	mmu-miR-3475-3p	mmu-miR-669d-5p	mmu-miR-6940-3p		mmu-miR-1943-5p			mmu-miR-7021-5p
	mmu-miR-7659-5p		mmu-miR-7656-5p	mmu-miR-5114	mmu-miR-7678-5p	mmu-miR-7000-3p		mmu-miR-3103-5p			mmu-miR-7080-5p
	mmu-miR-505-5p		mmu-miR-6922-5p	mmu-miR-7094b-2-5p	mmu-miR-8097	mmu-miR-466f		mmu-miR-7235-5p			mmu-miR-30b-3p
	mmu-miR-5133		mmu-miR-6993-5p	mmu-miR-7240-3p	mmu-let-7c-1-3p	mmu-miR-696		mmu-miR-7047-5p			mmu-miR-92a-1-5p
	mmu-miR-7094b-2-5p		mmu-miR-6963-5p	mmu-miR-7044-5p	mmu-miR-3089-3p	mmu-miR-7018-5p		mmu-miR-6965-5p			mmu-miR-7066-5p
	mmu-miR-5114		mmu-miR-7008-5p	mmu-miR-7677-5p	mmu-miR-1950	mmu-miR-3966		mmu-miR-3079-3p			mmu-miR-6970-5p
	mmu-miR-6972-5p		mmu-miR-705	mmu-miR-3102-5p.2-5p	mmu-miR-3082-5p	mmu-miR-3552		mmu-miR-344g-3p			mmu-miR-6414
	mmu-miR-3475-3p		mmu-miR-675-5p	mmu-miR-7221-3p	mmu-miR-7652-5p	mmu-miR-3064-5p		mmu-miR-7022-5p			mmu-miR-322-3p
	mmu-miR-6938-3p		mmu-miR-7036b-3p	mmu-miR-134-5p	mmu-miR-5625-5p	mmu-miR-3085-3p		mmu-miR-221-5p			mmu-miR-7232-3p
	mmu-miR-3089-3p		mmu-miR-7678-3p	mmu-miR-3059-5p	mmu-miR-672-5p	mmu-miR-149-5p		mmu-miR-7222-3p			mmu-miR-296-3p
	mmu-miR-1950		mmu-miR-6769b-3p	mmu-miR-6344	mmu-miR-329-5p	mmu-miR-3065-3p		mmu-miR-1955-5p			mmu-miR-6335
	mmu-miR-20a-3p		mmu-miR-141-5p	mmu-miR-684	mmu-miR-574-5p	mmu-miR-453		mmu-miR-669g			mmu-miR-448-3p
	mmu-miR-346-5p		mmu-miR-8092	mmu-miR-33-3p	mmu-miR-153-3p	mmu-miR-3066-5p		mmu-miR-24-1-5p			mmu-miR-3066-5p
	mmu-miR-574-5p		mmu-miR-7093-3p	mmu-miR-204-3p	mmu-miR-7668-3p	mmu-miR-1894-3p		mmu-miR-24-2-5p			mmu-miR-496a-5p
	mmu-miR-26a-5p		mmu-miR-7048-3p	mmu-miR-7684-5p	mmu-miR-3102-5p.2-5p	mmu-miR-7022-5p		mmu-miR-30a-3p			mmu-miR-453
	mmu-miR-26b-5p		mmu-miR-7077-3p	mmu-miR-320-3p	mmu-miR-31-5p	mmu-miR-871-3p		mmu-miR-30e-3p			mmu-miR-6910-3p
	mmu-miR-6371		mmu-miR-6915-3p	mmu-miR-204-5p	mmu-miR-7074-5p	mmu-miR-188-5p		mmu-miR-30d-3p			mmu-miR-7025-3p
	mmu-miR-30d-3p		mmu-miR-3065-5p	mmu-miR-211-5p	mmu-miR-3547-5p	mmu-miR-92b-3p		mmu-miR-6986-3p			mmu-miR-6913-5p
	mmu-miR-30a-3p		mmu-miR-7042-3p	mmu-miR-188-5p	mmu-miR-6404	mmu-miR-92a-3p		mmu-let-7c-1-3p			mmu-miR-1894-3p
	mmu-miR-7065-3p		mmu-miR-6540-3p	mmu-miR-679-5p	mmu-miR-6405	mmu-miR-25-3p		mmu-miR-466n-3p			mmu-miR-879-5p
	mmu-miR-29b-2-5p		mmu-miR-7006-3p	mmu-miR-378b	mmu-miR-6368	mmu-miR-363-3p		mmu-miR-3475-5p			mmu-miR-6979-5p
	mmu-miR-6338		mmu-miR-208a-5p	mmu-miR-1929-5p	mmu-miR-3090-5p	mmu-miR-107-5p		mmu-miR-96-3p			mmu-miR-7076-5p
	mmu-miR-495-5p		mmu-miR-693-3p	mmu-miR-532-3p	mmu-miR-1906	mmu-miR-103-2-5p		mmu-miR-19a-3p			mmu-miR-7075-5p
	mmu-miR-382-5p		mmu-miR-7242-3p	mmu-miR-1894-5p	mmu-miR-15b-5p	mmu-miR-103-1-5p		mmu-miR-301b-3p			mmu-miR-7030-5p
	mmu-miR-5129-5p		mmu-miR-5623-5p	mmu-miR-5625-3p	mmu-miR-497a-5p	mmu-miR-686		mmu-miR-130a-3p			mmu-miR-7045-5p
	mmu-miR-7682-3p		mmu-miR-6939-5p	mmu-miR-7116-3p	mmu-miR-195b	mmu-miR-7231-3p		mmu-miR-677-3p			mmu-miR-6971-5p
	mmu-miR-6966-3p		mmu-miR-7665-3p	mmu-miR-7038-3p	mmu-miR-322-5p	mmu-miR-6400		mmu-miR-5620-3p			mmu-miR-7073-5p
	mmu-miR-669k-5p		mmu-miR-3473e	mmu-miR-138-1-3p	mmu-miR-195a-5p	mmu-miR-1251-5p		mmu-miR-326-5p			mmu-miR-7024-5p
	mmu-miR-7015-5p		mmu-miR-3473b	mmu-miR-871-3p	mmu-miR-451b	mmu-miR-7052-3p		mmu-miR-486a-3p			mmu-miR-6941-5p
	mmu-miR-1231-3p		mmu-miR-741-3p	mmu-miR-7033-5p	mmu-miR-1966-5p	mmu-miR-1912-5p		mmu-miR-6954-5p			mmu-miR-7023-5p
	mmu-miR-212-5p		mmu-miR-7094b-2-5p	mmu-miR-7233-3p	mmu-miR-1249-5p	mmu-miR-6948-3p		mmu-miR-6953-5p			mmu-miR-7119-5p
	mmu-miR-191-3p		mmu-miR-5114		mmu-miR-7075-5p	mmu-miR-7117-3p		mmu-miR-6983-5p			mmu-miR-92a-2-5p
	mmu-miR-3552		mmu-miR-5133		mmu-miR-7076-5p	mmu-miR-7238-3p		mmu-miR-8107			mmu-miR-6952-5p
	mmu-miR-485-5p		mmu-miR-6972-5p		mmu-miR-7030-5p	mmu-miR-6899-3p		mmu-miR-147-5p			mmu-miR-1938
	mmu-miR-1962		mmu-miR-3475-3p		mmu-miR-6986-5p	mmu-miR-6914-3p		mmu-miR-5621-3p			mmu-miR-299a-3p
	mmu-miR-1188-3p		mmu-miR-1981-5p		mmu-miR-6769b-5p	mmu-miR-7071-3p		mmu-miR-3961			mmu-miR-7233-5p
	mmu-miR-7002-5p		mmu-miR-1971		mmu-miR-6985-5p	mmu-miR-6990-3p		mmu-miR-654-3p			mmu-miR-7000-3p
	mmu-miR-7235-3p		mmu-miR-3083-5p		mmu-miR-873a-3p	mmu-miR-1231-3p		mmu-miR-704			mmu-miR-1298-3p
	mmu-miR-3569-3p		mmu-miR-7023-5p		mmu-miR-6996-5p	mmu-miR-874-3p		mmu-miR-155-3p			mmu-miR-466c-5p
	mmu-miR-878-3p		mmu-miR-7119-5p		mmu-miR-500-3p	mmu-miR-3961		mmu-miR-6975-3p			mmu-miR-7670-5p
	mmu-miR-21a-3p		mmu-miR-6941-5p		mmu-miR-501-3p	mmu-miR-346-5p		mmu-miR-6922-3p			mmu-miR-331-5p
	mmu-miR-298-3p		mmu-miR-7024-5p		mmu-miR-3088-5p	mmu-miR-7659-5p		mmu-miR-6992-5p			mmu-miR-6973b-5p
	mmu-miR-7214-5p		mmu-miR-450a-2-3p		mmu-miR-652-5p	mmu-miR-15a-3p		mmu-miR-674-5p			mmu-miR-6932-5p
	mmu-miR-6948-5p		mmu-miR-7046-3p		mmu-miR-741-3p	mmu-miR-7063-5p		mmu-miR-5620-5p			mmu-miR-135b-3p
	mmu-miR-743b-5p		mmu-miR-6403		mmu-miR-758-3p	mmu-miR-433-5p		mmu-miR-669b-5p			mmu-miR-33-3p
	mmu-miR-7086-3p		mmu-miR-29b-1-5p		mmu-miR-7223-3p	mmu-miR-6973a-5p		mmu-miR-7065-3p			mmu-miR-3066-3p
	mmu-miR-296-5p		mmu-miR-6345		mmu-miR-297b-5p	mmu-miR-137-5p		mmu-miR-29b-1-5p			mmu-miR-350-3p
	mmu-miR-5621-3p		mmu-miR-6357		mmu-miR-297a-5p	mmu-miR-6944-5p		mmu-miR-6944-5p			mmu-miR-96-3p
	mmu-miR-6902-3p		mmu-miR-132-3p		mmu-miR-297c-5p	mmu-miR-3078-5p		mmu-miR-7063-5p			mmu-miR-3475-5p
	mmu-miR-146a-3p		mmu-miR-212-3p		mmu-miR-5103	mmu-miR-742-3p		mmu-miR-344d-2-5p			mmu-miR-495-3p
	mmu-miR-6950-3p		mmu-miR-93-3p		mmu-miR-3470a	mmu-miR-7035-5p		mmu-miR-7115-5p			mmu-miR-669c-5p
	mmu-miR-323-5p		mmu-miR-3074-5p		mmu-miR-382-3p	mmu-miR-34a-5p		mmu-miR-342-3p			mmu-miR-669o-5p
	mmu-miR-493-3p		mmu-miR-3547-3p		mmu-miR-3475-5p	mmu-miR-449b		mmu-miR-6337			mmu-miR-465a-5p
	mmu-miR-125a-3p		mmu-miR-674-5p		mmu-miR-1969	mmu-miR-34c-5p		mmu-miR-1843a-5p			mmu-miR-344b-3p
	mmu-miR-3620-3p		mmu-miR-7224-3p		mmu-miR-182-5p	mmu-miR-449c-5p		mmu-miR-3109-3p			mmu-miR-362-3p
	mmu-miR-370-3p		mmu-miR-1306-5p		mmu-miR-7223-5p	mmu-miR-486b-3p		mmu-miR-6407			mmu-miR-329-3p
	mmu-miR-874-5p		mmu-miR-1968-3p		mmu-miR-693-3p	mmu-miR-486a-3p		mmu-miR-7231-3p			mmu-miR-409-5p
	mmu-miR-7064-3p		mmu-miR-7658-3p		mmu-miR-674-3p	mmu-miR-6954-5p		mmu-miR-686			mmu-miR-3535
	mmu-miR-7681-3p		mmu-miR-1224-5p		mmu-miR-129b-5p	mmu-miR-5710		mmu-miR-92a-1-5p			mmu-miR-376b-5p
	mmu-miR-488-3p		mmu-miR-6981-5p		mmu-miR-6403	mmu-miR-7223-5p		mmu-miR-7066-5p			mmu-miR-376c-5p
	mmu-miR-3544-5p		mmu-miR-3071-3p		mmu-miR-683	mmu-miR-693-3p		mmu-miR-296-3p			mmu-miR-7061-5p
	mmu-miR-471-3p		mmu-miR-6363		mmu-miR-1955-3p	mmu-miR-7042-5p		mmu-miR-7687-3p			mmu-miR-344i
	mmu-miR-7043-5p		mmu-miR-450b-3p		mmu-miR-7007-3p	mmu-miR-7217-5p		mmu-miR-329-3p			mmu-miR-342-3p
	mmu-miR-669o-5p		mmu-miR-3535		mmu-miR-127-5p	mmu-miR-6363		mmu-miR-1191b-3p			mmu-miR-207
	mmu-miR-3109-3p		mmu-miR-376c-5p		mmu-miR-7049-5p	mmu-miR-7054-5p		mmu-miR-7659-3p			mmu-miR-22-3p
	mmu-miR-6923-5p		mmu-miR-376b-5p		mmu-miR-7094-1-5p	mmu-miR-6999-5p		mmu-miR-7086-5p			mmu-miR-664-3p
	mmu-miR-6337		mmu-miR-2136		mmu-miR-298-5p	mmu-miR-6925-5p		mmu-miR-5113			mmu-miR-184-5p
	mmu-miR-5135		mmu-miR-7014-5p		mmu-miR-6969-5p	mmu-miR-8100		mmu-miR-7064-5p			mmu-miR-3965
	mmu-miR-6715-3p		mmu-miR-92a-1-5p		mmu-miR-7072-5p	mmu-miR-6942-5p		mmu-miR-6987-5p			mmu-miR-3105-3p
	mmu-miR-6362		mmu-miR-6933-5p		mmu-miR-7058-5p	mmu-miR-6916-5p		mmu-miR-486a-5p			mmu-miR-138-1-3p
	mmu-miR-7085-5p		mmu-miR-5617-3p		mmu-miR-504-3p	mmu-miR-1981-5p		mmu-miR-486b-5p			mmu-miR-3099-3p
	mmu-miR-6953-3p		mmu-miR-7655-5p		mmu-miR-540-5p	mmu-miR-382-5p		mmu-miR-471-3p			mmu-miR-7229-3p
	mmu-miR-7012-3p		mmu-miR-7066-5p		mmu-miR-7221-5p	mmu-miR-6970-5p		mmu-miR-7681-3p			mmu-miR-7226-3p
	mmu-let-7g-3p		mmu-miR-1249-5p		mmu-miR-6976-5p	mmu-miR-6414		mmu-miR-878-3p			mmu-miR-3069-3p
	mmu-miR-7092-5p		mmu-miR-1964-5p		mmu-miR-7665-5p	mmu-miR-876-5p		mmu-miR-3112-3p			mmu-miR-3095-3p
	mmu-miR-7212-3p		mmu-miR-7085-3p		mmu-miR-7002-5p	mmu-miR-6934-5p		mmu-miR-130a-5p			mmu-miR-432
	mmu-miR-7027-5p		mmu-miR-7669-3p		mmu-miR-8103	mmu-miR-7672-5p		mmu-miR-692			mmu-miR-470-5p
	mmu-miR-7683-3p		mmu-miR-7688-5p		mmu-miR-6940-5p	mmu-miR-669h-5p		mmu-miR-130b-5p			mmu-miR-6908-3p
	mmu-miR-7010-5p		mmu-miR-6537-5p		mmu-miR-7648-3p	mmu-miR-1950		mmu-miR-7215-5p			mmu-miR-3470b
	mmu-miR-6903-5p		mmu-miR-378c		mmu-miR-324-5p	mmu-miR-6950-3p		mmu-miR-6896-3p			mmu-miR-674-3p
	mmu-miR-6368		mmu-miR-378a-3p		mmu-miR-146b-3p	mmu-miR-17-3p		mmu-miR-494-3p			mmu-miR-28a-3p
	mmu-miR-6405		mmu-miR-664-5p		mmu-miR-3099-5p	mmu-miR-20b-3p		mmu-miR-3470a			mmu-miR-302a-5p
	mmu-miR-3547-5p		mmu-miR-7679-5p		mmu-miR-6939-5p	mmu-miR-106a-3p		mmu-miR-5619-5p			mmu-miR-6995-5p
	mmu-miR-6404		mmu-miR-7685-5p		mmu-miR-707	mmu-miR-6933-3p		mmu-miR-668-3p			mmu-miR-93-3p
	mmu-miR-3100-5p		mmu-miR-6948-3p		mmu-miR-5627-5p	mmu-miR-320-3p		mmu-miR-741-3p			mmu-miR-324-3p
	mmu-miR-92a-1-5p		mmu-miR-7117-3p		mmu-miR-6907-3p	mmu-miR-3077-3p		mmu-miR-7240-5p			mmu-miR-6991-5p
	mmu-miR-5615-5p		mmu-miR-6899-3p		mmu-miR-7011-5p	mmu-miR-7033-3p		mmu-miR-7216-5p			mmu-miR-1843a-5p
	mmu-miR-3066-5p		mmu-miR-7238-3p		mmu-miR-6982-5p	mmu-miR-9768-5p		mmu-miR-6900-3p			mmu-miR-139-3p
	mmu-miR-710		mmu-miR-1224-3p		mmu-miR-7056-5p	mmu-miR-221-5p		mmu-miR-224-3p			mmu-miR-6397
	mmu-miR-7036a-5p		mmu-miR-7000-3p		mmu-miR-291b-5p	mmu-miR-5118		mmu-miR-7219-5p			mmu-miR-194-1-3p
	mmu-miR-7687-5p		mmu-miR-292b-3p		mmu-miR-291a-5p	mmu-miR-758-5p		mmu-miR-421-3p			mmu-miR-216a-3p
	mmu-miR-1894-3p		mmu-miR-504-3p		mmu-miR-300-3p	mmu-miR-1197-5p		mmu-miR-190b-3p			mmu-miR-582-5p
	mmu-miR-212-3p		mmu-miR-1943-5p		mmu-miR-217-3p	mmu-miR-3544-3p		mmu-miR-503-5p			mmu-miR-412-3p
	mmu-miR-712-5p		mmu-miR-1966-5p		mmu-miR-6537-3p	mmu-miR-3063-3p		mmu-miR-21a-3p			mmu-miR-1983
	mmu-miR-205-5p		mmu-miR-135a-1-3p		mmu-miR-6964-3p	mmu-miR-199a-5p		mmu-miR-1897-5p			mmu-miR-7667-5p
	mmu-miR-7117-3p		mmu-miR-7021-5p		mmu-miR-103-1-5p	mmu-miR-3090-5p		mmu-miR-19b-2-5p			mmu-miR-298-3p
	mmu-miR-6948-3p		mmu-miR-546		mmu-miR-107-5p	mmu-miR-326-3p		mmu-miR-7234-5p			mmu-miR-7094-1-5p
	mmu-miR-450b-5p		mmu-miR-6356		mmu-miR-103-2-5p	mmu-miR-760-3p		mmu-miR-3473g			mmu-miR-6540-3p
	mmu-miR-6516-5p		mmu-miR-337-3p		mmu-miR-135b-5p	mmu-miR-7073-3p		mmu-let-7a-2-3p			mmu-miR-7049-5p
	mmu-miR-19b-2-5p		mmu-miR-1968-5p		mmu-miR-335-3p	mmu-miR-6911-5p		mmu-miR-219c-3p			mmu-miR-499-3p
	mmu-miR-19b-1-5p		mmu-miR-744-3p		mmu-miR-449c-3p	mmu-miR-7028-5p		mmu-miR-8117			mmu-miR-30a-5p
	mmu-miR-654-3p		mmu-miR-672-5p		mmu-miR-495-5p	mmu-miR-7079-5p		mmu-miR-409-5p			mmu-miR-30d-5p
	mmu-miR-7221-5p		mmu-miR-7072-5p		mmu-miR-7050-3p	mmu-miR-3090-3p		mmu-miR-7036b-3p			mmu-miR-30b-5p
	mmu-miR-127-5p		mmu-miR-8093		mmu-miR-877-3p	mmu-miR-6926-3p		mmu-miR-7041-3p			mmu-miR-384-5p
	mmu-miR-6964-3p		mmu-miR-6986-5p		mmu-miR-7031-5p	mmu-miR-7051-5p		mmu-miR-152-5p			mmu-miR-878-5p
	mmu-miR-6363		mmu-miR-7005-5p		mmu-miR-7026-5p	mmu-miR-1903		mmu-miR-7087-5p			mmu-miR-466n-3p
	mmu-miR-1193-5p		mmu-miR-8108		mmu-miR-6957-3p	mmu-miR-7009-3p		mmu-miR-346-3p			mmu-miR-34a-3p
	mmu-miR-379-5p		mmu-miR-6975-5p		mmu-miR-1902	mmu-miR-3473g		mmu-miR-5134-5p			mmu-miR-7118-3p
	mmu-miR-3154		mmu-miR-7237-3p		mmu-miR-7674-5p	mmu-miR-7655-3p		mmu-miR-7651-3p			mmu-miR-7053-5p
	mmu-miR-7094-1-5p		mmu-miR-687		mmu-miR-7063-5p	mmu-miR-3112-3p		mmu-miR-7042-5p			mmu-miR-3092-5p
	mmu-miR-8094		mmu-miR-5134-5p		mmu-miR-6944-5p	mmu-miR-681		mmu-miR-497a-3p			mmu-miR-7653-5p
	mmu-miR-6915-3p		mmu-miR-493-3p		mmu-miR-6902-5p	mmu-miR-344f-3p		mmu-miR-7242-5p			mmu-miR-7074-5p
	mmu-miR-7062-3p		mmu-miR-212-5p		mmu-miR-7011-3p	mmu-miR-8093		mmu-miR-1960			mmu-miR-6976-5p
	mmu-miR-3098-5p		mmu-miR-1906		mmu-miR-370-3p	mmu-miR-491-5p		mmu-miR-148b-3p			mmu-miR-7665-5p
	mmu-miR-1930-5p		mmu-miR-107-3p		mmu-miR-7659-3p	mmu-miR-92a-2-5p		mmu-miR-148a-3p			mmu-miR-6955-3p
	mmu-miR-877-3p		mmu-miR-103-3p		mmu-miR-6909-3p	mmu-miR-6930-5p		mmu-miR-152-3p			mmu-miR-6926-3p
	mmu-miR-219b-5p		mmu-miR-1954		mmu-miR-3078-5p	mmu-miR-6938-3p		mmu-miR-7071-3p			mmu-let-7g-3p
	mmu-miR-1942		mmu-miR-106a-3p		mmu-miR-5110	mmu-miR-3089-3p		mmu-miR-7668-5p			mmu-miR-7236-5p
	mmu-miR-3072-3p		mmu-miR-20b-3p		mmu-miR-7054-3p	mmu-miR-6337		mmu-miR-7094-3p			mmu-miR-466l-3p
	mmu-miR-18b-3p		mmu-miR-17-3p		mmu-miR-7686-5p	mmu-miR-1188-3p		mmu-miR-879-5p			mmu-miR-141-3p
	mmu-miR-6920-3p		mmu-miR-544-3p		mmu-miR-7077-3p	mmu-miR-7685-5p		mmu-miR-6979-5p			mmu-miR-200a-3p
	mmu-miR-324-3p		mmu-let-7a-2-3p		mmu-miR-7048-3p	mmu-miR-1954		mmu-miR-1982-5p			mmu-miR-133a-5p
	mmu-miR-6393		mmu-miR-669b-5p		mmu-miR-6946-3p	mmu-miR-3470b		mmu-miR-30c-1-3p			mmu-miR-7211-5p
	mmu-miR-702-3p		mmu-miR-19a-5p		mmu-miR-8095	mmu-miR-7064-3p		mmu-miR-30c-2-3p			mmu-miR-6384
	mmu-miR-290b-3p		mmu-miR-133a-5p		mmu-miR-1931	mmu-miR-7033-5p		mmu-miR-6958-5p			mmu-miR-802-3p
	mmu-miR-1954		mmu-miR-667-5p		mmu-miR-3100-3p	mmu-miR-3076-3p		mmu-miR-6995-5p			mmu-miR-764-5p
	mmu-miR-1905		mmu-miR-338-5p		mmu-miR-6937-3p	mmu-miR-6933-5p		mmu-miR-5710			mmu-miR-5104
	mmu-miR-221-5p		mmu-miR-7116-3p		mmu-miR-3113-3p	mmu-miR-7066-5p		mmu-miR-1966-5p			mmu-miR-218-5p
	mmu-miR-6354		mmu-miR-6951-3p		mmu-miR-193b-3p	mmu-miR-125b-1-3p		mmu-miR-3098-5p			mmu-miR-5121
	mmu-miR-6991-3p		mmu-miR-876-5p		mmu-miR-193a-3p	mmu-miR-6957-3p		mmu-miR-186-3p			mmu-miR-3967
	mmu-miR-7216-5p		mmu-miR-6928-5p		mmu-miR-105	mmu-miR-214-3p		mmu-miR-669d-5p			mmu-miR-6929-3p
	mmu-miR-8119				mmu-let-7a-2-3p	mmu-miR-666-5p		mmu-miR-8106			mmu-miR-7031-5p
	mmu-miR-8113				mmu-miR-6981-3p	mmu-miR-7671-3p		mmu-miR-138-5p			mmu-miR-7026-5p
	mmu-miR-7057-5p				mmu-miR-302c-3p	mmu-miR-7647-5p		mmu-miR-6537-5p			mmu-miR-6957-3p
	mmu-miR-7012-5p				mmu-miR-351-3p	mmu-miR-7228-3p		mmu-miR-665-3p			mmu-miR-211-5p
	mmu-miR-490-3p				mmu-miR-221-5p	mmu-miR-124-5p		mmu-miR-5623-5p			mmu-miR-204-5p
	mmu-miR-1190				mmu-miR-3113-5p	mmu-let-7a-2-3p		mmu-miR-7242-3p			mmu-miR-6769b-3p
	mmu-miR-3102-3p				mmu-miR-5132-3p	mmu-miR-3967		mmu-miR-1941-5p			mmu-miR-141-5p
	mmu-miR-3065-3p				mmu-miR-6359	mmu-miR-5121		mmu-miR-5110			mmu-miR-6343
	mmu-miR-7243-3p				mmu-miR-7089-3p			mmu-miR-1843b-5p			mmu-miR-411-3p
	mmu-miR-7652-3p				mmu-miR-468-5p			mmu-miR-6938-5p			mmu-miR-1898
	mmu-miR-7688-3p				mmu-miR-674-5p			mmu-miR-3057-5p			mmu-miR-133b-5p
	mmu-miR-7013-3p				mmu-miR-7676-3p			mmu-miR-5130			mmu-miR-138-5p
	mmu-miR-3064-3p				mmu-miR-3064-3p			mmu-miR-101a-5p			mmu-miR-697
	mmu-miR-3058-5p				mmu-miR-693-5p			mmu-miR-762			mmu-miR-3081-5p
	mmu-miR-7082-5p				mmu-miR-23a-5p			mmu-miR-6940-5p			mmu-miR-148b-5p
	mmu-miR-7018-5p				mmu-miR-193b-5p			mmu-miR-423-5p			mmu-miR-148a-5p
	mmu-miR-677-5p				mmu-miR-7117-5p			mmu-miR-6927-5p			mmu-miR-669j
	mmu-miR-27a-5p				mmu-miR-7212-5p			mmu-miR-7070-5p			mmu-miR-669i
	mmu-miR-8098				mmu-miR-6943-3p			mmu-miR-6923-5p			mmu-miR-338-3p
	mmu-miR-27b-5p				mmu-miR-7008-3p			mmu-miR-345-3p			mmu-miR-7647-3p
	mmu-miR-6899-5p				mmu-miR-381-3p			mmu-miR-3572-3p			mmu-miR-183-5p
	mmu-miR-654-5p				mmu-let-7f-1-3p			mmu-miR-6401			mmu-miR-3082-3p
	mmu-miR-7093-3p				mmu-let-7b-3p			mmu-miR-6994-5p			mmu-miR-496b
	mmu-miR-7674-3p				mmu-let-7c-2-3p			mmu-miR-6403			mmu-miR-218-1-3p
	mmu-miR-375-3p				mmu-let-7a-1-3p			mmu-miR-6937-3p			mmu-miR-325-5p
	mmu-miR-3097-3p				mmu-miR-669f-3p			mmu-miR-7233-3p			mmu-miR-152-3p
	mmu-miR-764-5p				mmu-miR-669b-3p			mmu-miR-7235-3p			mmu-miR-148b-3p
	mmu-miR-6929-3p				mmu-miR-6953-5p			mmu-miR-6952-3p			mmu-miR-148a-3p
	mmu-miR-8101				mmu-miR-7067-5p			mmu-miR-301a-5p			mmu-miR-291b-5p
	mmu-miR-361-3p				mmu-miR-374c-3p			mmu-miR-301b-5p			mmu-miR-291a-5p
	mmu-miR-133a-5p				mmu-miR-7673-3p			mmu-miR-7084-3p			mmu-miR-6376
	mmu-miR-6372				mmu-miR-7043-5p			mmu-miR-6972-3p			mmu-miR-6358
	mmu-miR-6912-3p				mmu-miR-3473g			mmu-miR-324-3p			mmu-miR-1193-5p
	mmu-miR-429-5p				mmu-miR-7025-3p			mmu-miR-181b-2-3p			mmu-miR-379-5p
	mmu-miR-1896				mmu-miR-5108			mmu-miR-7216-3p			mmu-miR-380-5p
	mmu-miR-7028-3p				mmu-miR-376a-5p			mmu-miR-7020-5p			mmu-miR-325-3p
	mmu-miR-7019-3p				mmu-miR-5123			mmu-miR-541-5p			mmu-miR-300-5p
	mmu-miR-412-3p				mmu-miR-7660-3p			mmu-miR-135a-1-3p			mmu-miR-6997-3p
	mmu-miR-1983				mmu-miR-193a-5p			mmu-miR-6910-3p			mmu-miR-6417
	mmu-miR-6378				mmu-miR-7213-5p			mmu-miR-670-5p			mmu-miR-6715-5p
	mmu-miR-298-5p				mmu-miR-331-3p			mmu-miR-6996-5p			mmu-miR-883b-5p
	mmu-miR-96-3p				mmu-miR-7082-3p			mmu-miR-8098			mmu-miR-1197-3p
	mmu-miR-3475-5p				mmu-miR-155-3p			mmu-miR-27a-5p			mmu-miR-547-5p
	mmu-miR-188-3p				mmu-miR-7219-5p			mmu-miR-698-5p			mmu-miR-1a-1-5p
	mmu-miR-6928-5p				mmu-miR-3620-3p			mmu-miR-7078-5p			mmu-miR-290a-5p
	mmu-miR-8093				mmu-miR-764-5p			mmu-miR-7224-5p			mmu-miR-292a-5p
	mmu-miR-6989-5p				mmu-miR-466b-5p			mmu-miR-7083-3p			mmu-miR-186-3p
	mmu-miR-450a-2-3p				mmu-miR-466o-5p			mmu-miR-7038-3p			mmu-miR-7066-3p
	mmu-miR-3094-5p				mmu-miR-466c-5p			mmu-miR-6974-3p			mmu-miR-669f-3p
	mmu-miR-5098				mmu-miR-7016-3p			mmu-miR-6976-3p			mmu-miR-669b-3p
	mmu-miR-129b-5p				mmu-miR-7213-3p			mmu-miR-6898-3p			mmu-miR-362-5p
	mmu-miR-7009-3p				mmu-miR-701-5p			mmu-miR-710			mmu-miR-501-5p
	mmu-miR-5101				mmu-miR-709			mmu-miR-125b-2-3p			mmu-miR-1231-3p
	mmu-miR-7092-3p				mmu-miR-881-5p			mmu-miR-6933-3p			mmu-miR-1668
	mmu-miR-3063-5p				mmu-miR-7681-3p			mmu-miR-7672-3p			mmu-miR-484
	mmu-miR-7056-5p				mmu-miR-7228-5p			mmu-miR-7049-5p			mmu-miR-7656-3p
	mmu-miR-7663-3p				mmu-miR-8105			mmu-miR-7029-3p			mmu-miR-871-5p
	mmu-miR-3094-3p				mmu-miR-378b			mmu-miR-7079-5p			mmu-miR-6919-3p
	mmu-miR-107-5p				mmu-miR-679-5p			mmu-miR-7662-5p			mmu-miR-6975-3p
	mmu-miR-103-2-5p				mmu-miR-695			mmu-miR-7028-5p			mmu-miR-6393
	mmu-miR-103-1-5p				mmu-miR-7211-5p			mmu-miR-6911-5p			mmu-miR-702-3p
	mmu-miR-615-3p				mmu-miR-6384			mmu-miR-6961-5p			mmu-miR-7118-5p
	mmu-miR-8118				mmu-miR-677-3p			mmu-miR-871-3p			mmu-miR-3572-5p
	mmu-miR-376a-5p				mmu-miR-6923-3p			mmu-miR-592-3p			mmu-miR-7231-5p
	mmu-miR-7241-3p				mmu-miR-339-3p			mmu-miR-7059-5p			mmu-miR-3092-3p
	mmu-miR-1897-5p				mmu-miR-204-5p			mmu-miR-6940-3p			mmu-miR-383-3p
	mmu-miR-431-5p				mmu-miR-211-5p			mmu-miR-3061-3p			mmu-miR-7218-3p
	mmu-miR-1258-3p				mmu-miR-7233-5p			mmu-miR-217-5p			mmu-miR-3062-3p
	mmu-miR-135a-2-3p				mmu-miR-431-5p			mmu-miR-6715-3p			mmu-miR-7000-5p
	mmu-miR-222-5p				mmu-miR-5618-5p			mmu-miR-6997-3p			mmu-miR-3076-5p
	mmu-miR-199b-3p				mmu-miR-141-5p			mmu-miR-6919-5p			mmu-miR-6912-5p
	mmu-miR-199a-3p				mmu-miR-222-3p			mmu-miR-134-5p			mmu-miR-216c-5p
	mmu-miR-223-3p				mmu-miR-221-3p			mmu-miR-654-5p			mmu-miR-3088-3p
	mmu-miR-344f-5p				mmu-miR-5118			mmu-miR-547-3p			mmu-miR-433-3p
	mmu-miR-214-5p				mmu-miR-7215-3p			mmu-miR-7090-5p			mmu-miR-6984-3p
	mmu-miR-7050-3p				mmu-miR-7647-5p			mmu-miR-378c			mmu-miR-873a-3p
	mmu-miR-22-3p				mmu-miR-1934-3p			mmu-miR-378a-3p			mmu-miR-151-3p
	mmu-miR-6958-3p				mmu-miR-7669-5p			mmu-miR-679-5p			mmu-miR-463-3p
	mmu-miR-763				mmu-miR-3101-5p			mmu-miR-339-5p			mmu-miR-485-3p
	mmu-miR-201-5p				mmu-miR-467b-3p			mmu-miR-7068-3p			mmu-miR-7213-3p
	mmu-miR-7222-5p				mmu-miR-467e-3p			mmu-miR-7018-3p			mmu-miR-466c-3p
	mmu-miR-6715-5p				mmu-miR-467d-3p			mmu-miR-3058-5p			mmu-miR-466p-3p
	mmu-miR-338-3p				mmu-miR-467c-3p			mmu-miR-22-3p			mmu-miR-466b-3p
	mmu-miR-7033-5p				mmu-miR-1b-5p			mmu-miR-7010-5p			mmu-miR-3086-5p
	mmu-miR-6973b-3p				mmu-miR-466c-3p			mmu-miR-7027-5p			mmu-miR-3082-5p
	mmu-miR-7063-3p				mmu-miR-466b-3p			mmu-miR-3095-3p			mmu-miR-6987-3p
	mmu-miR-542-3p				mmu-miR-466p-3p			mmu-miR-7221-3p			mmu-miR-5098
	mmu-miR-3100-3p				mmu-miR-466m-3p			mmu-miR-7673-5p			mmu-miR-7664-5p
	mmu-miR-7089-3p				mmu-miR-466o-3p			mmu-miR-7680-3p			mmu-miR-7030-3p
	mmu-miR-1956				mmu-miR-466i-3p			mmu-miR-93-3p			mmu-miR-7059-3p
	mmu-miR-5124a				mmu-miR-770-5p			mmu-miR-3098-3p			mmu-miR-6371
	mmu-miR-7034-3p				mmu-miR-767			mmu-miR-6934-3p			mmu-miR-7088-5p
	mmu-miR-6930-3p				mmu-miR-1983			mmu-miR-6962-3p			mmu-miR-105
	mmu-miR-7066-5p				mmu-miR-6955-3p			mmu-miR-6938-3p			mmu-miR-205-5p
	mmu-miR-3057-3p				mmu-miR-412-3p			mmu-miR-465a-3p			mmu-miR-712-5p
	mmu-miR-150-5p				mmu-miR-7005-3p			mmu-miR-465c-3p			mmu-miR-802-5p
	mmu-miR-6976-3p				mmu-miR-8120			mmu-miR-465b-3p			mmu-miR-7011-3p
	mmu-miR-343				mmu-miR-7684-3p			mmu-miR-6936-5p			mmu-miR-7680-3p
	mmu-miR-7648-5p				mmu-miR-345-5p			mmu-miR-201-3p			mmu-miR-7663-5p
	mmu-miR-7064-5p				mmu-miR-93-3p			mmu-miR-873a-3p			mmu-miR-346-5p
	mmu-miR-146b-3p				mmu-miR-7075-3p			mmu-miR-6356			mmu-miR-6938-3p
	mmu-miR-6994-5p				mmu-miR-6960-3p			mmu-miR-466d-5p			mmu-miR-448-5p
	mmu-miR-6403				mmu-miR-675-3p			mmu-miR-1198-5p			mmu-miR-1955-5p
	mmu-miR-6984-3p				mmu-let-7g-3p			mmu-miR-297a-5p			mmu-miR-3968
	mmu-miR-7239-5p				mmu-miR-429-5p			mmu-miR-297b-5p			mmu-miR-5119
	mmu-miR-344b-3p				mmu-miR-6900-3p			mmu-miR-6926-3p			mmu-miR-680
	mmu-miR-32-3p				mmu-miR-7677-5p			mmu-miR-6481			mmu-miR-6380
	mmu-miR-3108-5p				mmu-miR-1199-5p			mmu-miR-329-5p			mmu-miR-143-5p
	mmu-miR-3082-5p				mmu-miR-7233-3p			mmu-miR-1231-5p			mmu-miR-1930-3p
	mmu-miR-7217-5p				mmu-miR-100-3p			mmu-miR-6905-5p			mmu-miR-7015-5p
	mmu-miR-6944-5p				mmu-miR-5620-3p			mmu-miR-7236-3p			mmu-miR-6958-3p
	mmu-miR-7031-5p				mmu-miR-3091-5p			mmu-miR-7658-3p			mmu-miR-763
	mmu-miR-7080-5p				mmu-miR-450a-5p			mmu-miR-431-5p			mmu-miR-5112
	mmu-miR-28a-5p				mmu-miR-7037-3p			mmu-miR-330-5p			mmu-miR-7013-5p
	mmu-miR-708-5p				mmu-miR-7234-3p			mmu-miR-3103-3p			mmu-miR-129-5p
	mmu-miR-466g				mmu-miR-6715-3p			mmu-miR-6989-5p			mmu-miR-669b-5p
	mmu-miR-6949-3p				mmu-miR-6715-5p			mmu-miR-3062-3p			mmu-miR-19b-1-5p
	mmu-miR-6925-3p				mmu-miR-7a-2-3p			mmu-miR-7000-5p			mmu-miR-19b-2-5p
	mmu-miR-7081-3p				mmu-miR-7b-3p			mmu-miR-8093			mmu-miR-6348
	mmu-miR-6344				mmu-miR-3057-3p			mmu-miR-7032-3p			mmu-miR-6971-3p
	mmu-miR-7116-3p				mmu-miR-6940-3p			mmu-miR-877-3p			mmu-miR-6947-3p
	mmu-miR-3101-3p				mmu-miR-6901-3p			mmu-miR-877-5p			mmu-miR-192-3p
	mmu-miR-7223-5p				mmu-miR-3061-3p			mmu-miR-1968-3p			mmu-miR-3470a
	mmu-miR-3109-5p				mmu-miR-5116			mmu-miR-1952			mmu-miR-6917-3p
	mmu-miR-6906-5p				mmu-miR-6986-3p			mmu-miR-3471			mmu-miR-3068-3p
	mmu-miR-665-3p				mmu-miR-450b-3p			mmu-miR-3063-5p			mmu-miR-6902-3p
	mmu-miR-7687-3p				mmu-miR-5128			mmu-miR-7094b-2-5p			mmu-miR-6411
	mmu-miR-6366				mmu-miR-6375			mmu-miR-5114			mmu-miR-6908-5p
	mmu-miR-7029-5p				mmu-miR-6926-3p			mmu-miR-3475-3p			mmu-miR-216c-3p
	mmu-miR-378a-3p				mmu-miR-1930-5p			mmu-miR-5133			mmu-miR-5622-5p
	mmu-miR-378c				mmu-miR-432			mmu-miR-6972-5p			mmu-miR-193a-5p
	mmu-miR-3470b				mmu-miR-470-5p			mmu-miR-292b-3p			mmu-miR-3091-5p
	mmu-miR-698-3p				mmu-miR-20a-3p			mmu-miR-3088-3p			mmu-miR-6948-3p
	mmu-miR-16-1-3p				mmu-miR-1964-5p			mmu-miR-3066-3p			mmu-miR-7117-3p
	mmu-miR-497b				mmu-miR-7044-5p			mmu-miR-344b-5p			mmu-miR-6899-3p
	mmu-miR-6946-5p				mmu-miR-3965			mmu-miR-344-5p			mmu-miR-7238-3p
	mmu-miR-1929-3p				mmu-miR-1898			mmu-miR-344d-3-5p			mmu-miR-7022-3p
	mmu-miR-5622-3p				mmu-miR-6916-3p			mmu-miR-344g-5p			mmu-miR-1198-3p
	mmu-miR-1933-3p				mmu-miR-133b-3p			mmu-miR-5618-5p			mmu-let-7a-2-3p
	mmu-miR-7670-5p				mmu-miR-133c			mmu-miR-7a-2-3p			mmu-miR-493-5p
	mmu-miR-7685-5p				mmu-miR-450b-5p			mmu-miR-7b-3p			mmu-miR-677-5p
	mmu-miR-6955-5p				mmu-miR-7666-3p			mmu-miR-291b-3p			mmu-miR-6963-3p
	mmu-miR-6396				mmu-miR-489-5p			mmu-miR-6418-5p			mmu-miR-7005-3p
	mmu-miR-3091-3p				mmu-miR-7050-5p			mmu-miR-3076-5p			mmu-miR-8120
	mmu-miR-770-3p				mmu-miR-7088-5p			mmu-miR-679-3p			mmu-miR-6407
	mmu-miR-6956-5p				mmu-miR-28b			mmu-miR-31-5p			mmu-miR-664-5p
	mmu-miR-3102-5p				mmu-miR-28c			mmu-miR-5623-3p			mmu-miR-7077-5p
	mmu-miR-702-5p				mmu-miR-6938-5p			mmu-miR-3099-5p			mmu-miR-8099
	mmu-miR-688				mmu-miR-6398			mmu-miR-693-3p			mmu-miR-6983-3p
	mmu-miR-7666-5p				mmu-miR-7083-3p			mmu-miR-9768-5p			mmu-miR-7042-5p
	mmu-miR-362-3p				mmu-miR-7017-3p			mmu-miR-143-5p			mmu-miR-6969-5p
	mmu-miR-329-3p				mmu-miR-6987-3p			mmu-miR-1930-3p			mmu-miR-192-5p
	mmu-miR-7049-5p				mmu-miR-219a-1-3p			mmu-miR-6237			mmu-miR-215-5p
	mmu-miR-1968-3p				mmu-miR-6995-5p			mmu-miR-667-5p			mmu-miR-1839-3p
	mmu-miR-7658-3p				mmu-miR-7035-5p			mmu-miR-3106-5p			mmu-miR-7055-5p
	mmu-miR-1b-3p				mmu-miR-6965-3p			mmu-miR-1291			mmu-miR-194-2-3p
	mmu-miR-5627-3p				mmu-miR-299a-5p			mmu-miR-370-3p			mmu-miR-6926-5p
	mmu-miR-30d-5p				mmu-miR-29b-1-5p			mmu-miR-200a-5p			mmu-miR-15b-3p
	mmu-miR-30c-5p				mmu-miR-7036b-3p			mmu-miR-200b-5p			mmu-miR-6715-3p
	mmu-miR-30b-5p				mmu-miR-337-3p			mmu-miR-7007-5p			mmu-miR-1949
	mmu-miR-30e-5p				mmu-miR-6978-5p			mmu-miR-540-3p			mmu-miR-7242-3p
	mmu-miR-384-5p				mmu-miR-7226-5p			mmu-miR-540-5p			mmu-miR-5623-5p
	mmu-miR-6358				mmu-miR-6990-5p			mmu-miR-1953			mmu-miR-6999-3p
	mmu-miR-6376				mmu-miR-7032-5p			mmu-miR-381-3p			mmu-miR-7024-3p
	mmu-miR-1258-5p				mmu-miR-6947-5p			mmu-miR-295-5p			mmu-miR-6340
	mmu-miR-6412				mmu-miR-3154			mmu-miR-344-3p			mmu-miR-3063-5p
	mmu-miR-6769b-5p				mmu-miR-344i			mmu-miR-344c-3p			mmu-miR-344g-5p
	mmu-miR-5621-5p				mmu-miR-125b-2-3p						mmu-miR-344d-3-5p
	mmu-miR-1843b-5p				mmu-miR-1943-5p						mmu-miR-344-5p
	mmu-miR-6982-5p				mmu-let-7d-5p						mmu-miR-344b-5p
	mmu-miR-504-5p				mmu-let-7k						mmu-miR-33-5p
	mmu-miR-1929-5p				mmu-let-7a-5p						mmu-miR-1950
	mmu-miR-210-3p				mmu-let-7b-5p						mmu-miR-8092
	mmu-miR-6937-3p				mmu-let-7c-5p						mmu-miR-5130
	mmu-miR-409-5p				mmu-let-7e-5p						mmu-miR-3057-5p
	mmu-miR-203-5p				mmu-miR-98-5p						mmu-miR-6938-5p
	mmu-miR-6992-3p				mmu-let-7g-5p						mmu-miR-9-5p
	mmu-miR-7015-3p				mmu-let-7f-5p						mmu-miR-7092-3p
	mmu-miR-3076-3p				mmu-let-7i-5p						mmu-miR-6935-3p
	mmu-miR-7671-5p				mmu-miR-202-3p						mmu-miR-182-3p
	mmu-miR-7578				mmu-miR-6991-5p						mmu-miR-7041-3p
	mmu-miR-7020-5p				mmu-miR-7015-3p						mmu-miR-7010-3p
	mmu-miR-7059-5p				mmu-miR-6967-3p						mmu-miR-342-5p
	mmu-miR-673-3p				mmu-miR-1903						mmu-miR-7006-5p
	mmu-miR-7056-3p				mmu-miR-1894-5p						mmu-miR-6930-5p
	mmu-miR-7650-5p				mmu-miR-130b-5p						mmu-miR-8093
	mmu-miR-8095				mmu-miR-7030-3p						mmu-miR-6986-5p
	mmu-miR-3075-3p				mmu-miR-453						mmu-miR-5621-5p
	mmu-miR-6916-3p				mmu-miR-496a-5p						mmu-miR-1843b-5p
	mmu-miR-133b-3p				mmu-miR-210-3p						mmu-miR-6906-5p
	mmu-miR-133c				mmu-miR-7053-3p						mmu-miR-7017-5p
	mmu-miR-9-5p				mmu-miR-6397						mmu-miR-151-5p
	mmu-miR-1251-3p				mmu-miR-6913-5p						mmu-miR-1952
	mmu-miR-210-5p				mmu-miR-146b-5p						mmu-miR-1306-5p
	mmu-miR-677-3p				mmu-miR-465a-3p						mmu-miR-1968-3p
	mmu-miR-6933-5p				mmu-miR-465b-3p						mmu-miR-7658-3p
	mmu-miR-7667-5p				mmu-miR-465c-3p						mmu-miR-302c-5p
	mmu-miR-296-3p				mmu-miR-6971-5p						mmu-miR-302d-5p
	mmu-miR-7234-5p				mmu-miR-6941-5p						mmu-miR-302b-5p
	mmu-miR-6541				mmu-miR-7119-5p						mmu-miR-7078-3p
	mmu-miR-6919-5p				mmu-miR-7024-5p						mmu-miR-5627-3p
	mmu-miR-15a-3p				mmu-miR-7023-5p						mmu-miR-30a-3p
	mmu-miR-1948-3p				mmu-miR-3075-5p						mmu-miR-30e-3p
	mmu-miR-7216-3p				mmu-miR-6897-3p						mmu-miR-30d-3p
	mmu-miR-7684-5p				mmu-miR-5106						mmu-miR-6986-3p
	mmu-miR-204-3p				mmu-miR-6393						mmu-miR-335-3p
	mmu-miR-6907-5p				mmu-miR-1981-5p						mmu-miR-216b-5p
	mmu-miR-7019-5p				mmu-miR-139-3p						mmu-miR-7023-3p
	mmu-miR-6896-5p				mmu-miR-7672-5p						mmu-miR-7068-3p
	mmu-miR-3112-3p				mmu-miR-7093-3p						mmu-miR-7018-3p
	mmu-miR-6537-5p				mmu-miR-6919-3p						mmu-miR-7047-3p
	mmu-miR-1936				mmu-miR-6416-5p						mmu-miR-3473f
	mmu-miR-7039-5p				mmu-miR-214-5p						mmu-miR-295-5p
	mmu-miR-6924-3p				mmu-miR-6947-3p						mmu-miR-3109-5p
	mmu-miR-7678-3p				mmu-miR-6971-3p						mmu-miR-1969
	mmu-miR-7673-3p				mmu-miR-212-3p						mmu-miR-872-3p
	mmu-miR-6384				mmu-miR-132-3p						mmu-miR-190a-3p
	mmu-miR-7236-3p				mmu-miR-7669-3p						mmu-miR-7225-3p
	mmu-miR-7657-3p				mmu-miR-6998-3p						mmu-miR-6984-5p
	mmu-miR-540-5p				mmu-miR-6997-5p						mmu-miR-7227-3p
	mmu-miR-7059-3p				mmu-miR-7227-3p						mmu-miR-875-3p
	mmu-miR-7651-3p				mmu-miR-6984-5p						mmu-miR-701-3p
	mmu-miR-5620-3p				mmu-miR-664-3p						mmu-miR-878-3p
	mmu-miR-760-5p										mmu-miR-344e-3p
	mmu-miR-6989-3p										mmu-miR-1912-3p
	mmu-miR-337-5p										mmu-miR-707
	mmu-miR-744-3p										mmu-miR-6398
	mmu-miR-3572-3p										mmu-miR-7215-3p
	mmu-miR-342-3p										mmu-miR-6998-5p
	mmu-miR-7001-3p										mmu-miR-7676-5p
	mmu-miR-24-3p										mmu-miR-7241-3p
	mmu-miR-3106-5p										mmu-miR-6903-5p
	mmu-miR-149-5p										mmu-miR-6959-5p
	mmu-miR-6991-5p										mmu-miR-1953
	mmu-miR-3081-5p										mmu-miR-6368
	mmu-miR-6921-3p										mmu-miR-3100-5p
	mmu-miR-7076-3p										mmu-miR-3547-5p
	mmu-miR-150-3p										mmu-miR-6405
	mmu-miR-547-3p										mmu-miR-6404
											mmu-miR-450b-3p
											mmu-miR-5710
											mmu-miR-212-5p
											mmu-miR-292b-5p
											mmu-miR-294-5p
											mmu-miR-6980-5p
											mmu-miR-5627-5p
											mmu-miR-669o-3p
											mmu-miR-669a-3p
											mmu-miR-669a-3-3p
											mmu-miR-142b
											mmu-miR-6373
											mmu-miR-8098
											mmu-miR-190b-3p
											mmu-miR-8094
											mmu-miR-574-5p
											mmu-miR-7015-3p
											mmu-miR-6992-3p
											mmu-miR-6939-3p
											mmu-miR-216a-5p
											mmu-miR-100-3p
											mmu-miR-497b
											mmu-miR-6911-3p
											mmu-miR-3064-3p
											mmu-miR-103-3p
											mmu-miR-107-3p
											mmu-miR-7666-3p
											mmu-miR-505-5p
											mmu-miR-1251-3p
											mmu-miR-672-3p
											mmu-miR-93-5p
											mmu-miR-20b-5p
											mmu-miR-106a-5p
											mmu-miR-17-5p
											mmu-miR-20a-5p
											mmu-miR-106b-5p
											mmu-miR-489-5p
											mmu-miR-7240-5p
											mmu-miR-7216-5p
											mmu-miR-1929-3p
											mmu-miR-7065-5p
											mmu-miR-3074-2-3p
											mmu-miR-7088-3p
											mmu-miR-344f-3p
											mmu-miR-1251-5p
											mmu-miR-3059-3p
											mmu-miR-6973b-3p
											mmu-miR-7063-3p
											mmu-miR-1902
											mmu-miR-6972-5p
											mmu-miR-3475-3p
											mmu-miR-679-5p
											mmu-miR-6985-5p
											mmu-miR-3102-3p.2-3p
											mmu-miR-6925-3p
											mmu-miR-3072-3p
											mmu-miR-22-5p
											mmu-miR-1247-3p
											mmu-miR-204-3p
											mmu-miR-7684-5p
											mmu-miR-6907-5p
											mmu-miR-7019-5p
											mmu-miR-326-3p
											mmu-miR-330-5p
											mmu-miR-7094-3p
											mmu-miR-7668-5p
											mmu-miR-7008-3p
											mmu-miR-7026-3p
											mmu-miR-202-3p
											mmu-miR-669h-3p
											mmu-miR-669k-3p
											mmu-miR-3088-5p
											mmu-miR-3098-5p
											mmu-miR-6516-3p
											mmu-miR-6957-5p
											mmu-miR-7007-5p
											mmu-miR-677-3p
											mmu-miR-742-3p
											mmu-miR-3078-5p
											mmu-miR-741-3p
											mmu-miR-713
											mmu-miR-6345
											mmu-miR-6357
											mmu-miR-5108
											mmu-miR-6378
											mmu-miR-6997-5p
											mmu-miR-1912-5p
											mmu-miR-221-3p
											mmu-miR-222-3p
											mmu-miR-183-3p
											mmu-miR-691
											mmu-miR-378a-5p
											mmu-miR-6928-5p
											mmu-miR-6975-5p
											mmu-miR-7005-5p
											mmu-miR-8108
											mmu-miR-361-5p
											mmu-miR-470-3p
											mmu-miR-3547-3p
											mmu-miR-3963
											mmu-miR-7013-3p
											mmu-miR-124-5p
											mmu-miR-135a-5p
											mmu-miR-135b-5p
											mmu-miR-7578
											mmu-miR-154-5p
											mmu-miR-7010-5p
											mmu-miR-7683-3p
											mmu-miR-7027-5p
											mmu-miR-7086-5p
											mmu-miR-877-5p
											mmu-miR-1927
											mmu-miR-3103-3p
											mmu-miR-7243-3p
											mmu-miR-6982-5p
											mmu-miR-708-3p
											mmu-miR-3097-3p
											mmu-miR-3089-3p
											mmu-miR-3074-5p
											mmu-miR-300-3p
											mmu-miR-6381
											mmu-miR-7038-5p
											mmu-miR-489-3p
											mmu-miR-425-5p
											mmu-miR-6959-3p
											mmu-miR-92b-3p
											mmu-miR-92a-3p
											mmu-miR-25-3p
											mmu-miR-32-5p
											mmu-miR-363-3p
											mmu-miR-367-3p
											mmu-miR-125a-3p
											mmu-miR-3097-5p
											mmu-miR-212-3p
											mmu-miR-132-3p
											mmu-miR-452-3p
											mmu-miR-7222-3p
											mmu-miR-665-3p
											mmu-miR-3089-5p
											mmu-miR-1195
											mmu-miR-804
											mmu-miR-139-5p
											mmu-miR-6973a-3p
											mmu-miR-7060-3p
											mmu-miR-7653-3p
											mmu-miR-709
											mmu-miR-5110
											mmu-miR-1839-5p
											mmu-let-7k
											mmu-let-7b-5p
											mmu-miR-98-5p
											mmu-let-7c-5p
											mmu-let-7g-5p
											mmu-let-7a-5p
											mmu-let-7f-5p
											mmu-let-7e-5p
											mmu-let-7d-5p
											mmu-let-7i-5p
											mmu-miR-7687-3p
											mmu-miR-150-3p
											mmu-miR-323-5p
											mmu-miR-7004-5p
											mmu-miR-132-5p
											mmu-miR-877-3p
											mmu-miR-6995-3p
											mmu-miR-196a-5p
											mmu-miR-196b-5p
											mmu-miR-6962-5p
											mmu-miR-7094b-2-5p
											mmu-miR-5114
											mmu-miR-6950-5p
											mmu-miR-7064-5p
											mmu-miR-1954
											mmu-miR-7068-5p
											mmu-miR-1962
											mmu-miR-485-5p
