# Supplementary material for: RA-induced prominence-specific response resulted in distinctive regulation of Wnt and osteogenesis
Source: Life Sci Alliance. 2023 Aug 4;6(10):e202302013. doi: 10.26508/lsa.202302013 (PMC10403638; doi:10.26508/lsa.202302013)
Supplement: Supplementary file 7 [file LSA-2023-02013_TableS7.xls]

## Sheet: Sheet1
Supplementary Table 7 miRNA-gene network
mRNA	miRNA		MREs
Axin1	mmu-miR-484		1
Axin1	mmu-miR-1193-3p		1
Btrc	mmu-miR-28a-5p		1
Btrc	mmu-miR-484		1
Btrc	mmu-miR-877-3p		1
Ccnd3	mmu-miR-28a-5p		1
Ccnd3	mmu-miR-1264-3p		1
Daam2	mmu-miR-28a-5p		2
Dvl3	mmu-miR-1264-3p		2
Fzd5	mmu-miR-484		4
Fzd5	mmu-miR-335-3p		2
Fzd5	mmu-miR-877-3p		2
Fzd5	mmu-miR-466c-3p		1
Fzd9	mmu-miR-362-5p		1
Fzd9	mmu-miR-92b-3p		1
Fzd9	mmu-miR-92a-3p		1
Fzd9	mmu-miR-363-3p		1
Jun	mmu-miR-92b-3p		1
Jun	mmu-miR-92a-3p		1
Jun	mmu-miR-363-3p		1
Jun	mmu-miR-1264-3p		1
Mapk9	mmu-miR-20b-5p		3
Mapk9	mmu-miR-484		1
Mapk9	mmu-miR-877-3p		1
Ppp3ca	mmu-miR-183-3p		1
Ppp3ca	mmu-miR-20b-5p		1
Rnf43	mmu-miR-335-3p		1
Tle1	mmu-miR-448-3p		1
Tle1	mmu-miR-362-5p		1
Tle1	mmu-miR-484		1
Tle1	mmu-miR-466c-3p		1
Tle1	mmu-miR-335-3p		1
Tle1	mmu-miR-20b-5p		1
Tle1	mmu-miR-183-3p		1
Tle1	mmu-miR-92b-3p		1
Tle1	mmu-miR-92a-3p		1
Tle1	mmu-miR-363-3p		1
Tle1	mmu-miR-877-3p		1
