# Supplementary material for: RA-induced prominence-specific response resulted in distinctive regulation of Wnt and osteogenesis
Source: Life Sci Alliance. 2023 Aug 4;6(10):e202302013. doi: 10.26508/lsa.202302013 (PMC10403638; doi:10.26508/lsa.202302013)
Supplement: Supplementary file 8 [file LSA-2023-02013_TableS8.xls]

## Sheet: TF target genes
Supplementary Table 8 Transcription factor (TF) target genes.
#Potential target gene regulated by TCF7 and LEF1 were searched in hTFtarget databases.
TF_name	target_id	target_name
LEF1	ENSG00000115241	PPM1G
LEF1	ENSG00000177993	ZNRF3-AS1
LEF1	ENSG00000183579	ZNRF3
LEF1	ENSG00000256969	RP11-320N7.2
LEF1	ENSG00000111605	CPSF6
LEF1	ENSG00000170946	DNAJC24
LEF1	ENSG00000198026	ZNF335
LEF1	ENSG00000134138	MEIS2
LEF1	ENSG00000267140	RP11-322E11.6
LEF1	ENSG00000113722	CDX1
LEF1	ENSG00000134030	CTIF
LEF1	ENSG00000263011	RP11-473M20.11
LEF1	ENSG00000175575	PAAF1
LEF1	ENSG00000172123	SLFN12
LEF1	ENSG00000199102	MIR302C
LEF1	ENSG00000232192	RP11-62I21.1
LEF1	ENSG00000254614	AP003068.23
LEF1	ENSG00000231057	RP11-122M14.1
LEF1	ENSG00000142687	KIAA0319L
LEF1	ENSG00000174136	RGMB
LEF1	ENSG00000109775	UFSP2
LEF1	ENSG00000264735	RP11-498C9.17
LEF1	ENSG00000133943	C14orf159
LEF1	ENSG00000131351	HAUS8
LEF1	ENSG00000107874	CUEDC2
LEF1	ENSG00000111906	HDDC2
LEF1	ENSG00000273084	RP11-1275H24.3
LEF1	ENSG00000116990	MYCL
LEF1	ENSG00000160789	LMNA
LEF1	ENSG00000260729	RP11-106M3.2
LEF1	ENSG00000232021	LEF1-AS1
LEF1	ENSG00000158079	PTPDC1
LEF1	ENSG00000131013	PPIL4
LEF1	ENSG00000259251	RP11-643M14.1
LEF1	ENSG00000120756	PLS1
LEF1	ENSG00000227345	PARG
LEF1	ENSG00000144730	IL17RD
LEF1	ENSG00000217644	RP4-803A2.1
LEF1	ENSG00000115738	ID2
LEF1	ENSG00000099331	MYO9B
LEF1	ENSG00000103056	SMPD3
LEF1	ENSG00000274698	RP11-71L14.4
LEF1	ENSG00000176834	VSIG10
LEF1	ENSG00000278775	pRNA
LEF1	ENSG00000236842	RP11-399K21.10
LEF1	ENSG00000277969	CTB-58E17.1
LEF1	ENSG00000250438	CTD-2308B18.2
LEF1	ENSG00000125304	TM9SF2
LEF1	ENSG00000118058	KMT2A
LEF1	ENSG00000146426	TIAM2
LEF1	ENSG00000067082	KLF6
LEF1	ENSG00000117650	NEK2
LEF1	ENSG00000144381	HSPD1
LEF1	ENSG00000145362	ANK2
LEF1	ENSG00000102554	KLF5
LEF1	ENSG00000041982	TNC
LEF1	ENSG00000088876	ZNF343
LEF1	ENSG00000138685	FGF2
LEF1	ENSG00000185920	PTCH1
LEF1	ENSG00000022976	ZNF839
LEF1	ENSG00000224547	ZNF619P1
LEF1	ENSG00000256950	RP11-87C12.2
LEF1	ENSG00000110944	IL23A
LEF1	ENSG00000137275	RIPK1
LEF1	ENSG00000253549	RP11-317J10.2
LEF1	ENSG00000260475	RP11-85A1.3
LEF1	ENSG00000049449	RCN1
LEF1	ENSG00000111859	NEDD9
LEF1	ENSG00000019144	PHLDB1
LEF1	ENSG00000215452	ZNF663P
LEF1	ENSG00000236017	ASMTL-AS1
LEF1	ENSG00000250709	CCDC169-SOHLH2
LEF1	ENSG00000183386	FHL3
LEF1	ENSG00000199169	MIR367
LEF1	ENSG00000122565	CBX3
LEF1	ENSG00000136450	SRSF1
LEF1	ENSG00000254726	MEX3A
LEF1	ENSG00000264211	MIR4492
LEF1	ENSG00000187555	USP7
LEF1	ENSG00000235703	LINC00894
LEF1	ENSG00000165617	DACT1
LEF1	ENSG00000226506	AC007463.2
LEF1	ENSG00000047457	CP
LEF1	ENSG00000189184	PCDH18
LEF1	ENSG00000270757	HSPE1-MOB4
LEF1	ENSG00000201770	RNU6-384P
LEF1	ENSG00000207703	MIR7-2
LEF1	ENSG00000175832	ETV4
LEF1	ENSG00000235979	AC004448.5
LEF1	ENSG00000132199	ENOSF1
LEF1	ENSG00000225907	RPS27P16
LEF1	ENSG00000196456	ZNF775
LEF1	ENSG00000276396	Metazoa_SRP
LEF1	ENSG00000156639	ZFAND3
LEF1	ENSG00000005471	ABCB4
LEF1	ENSG00000236546	RP1-118J21.5
LEF1	ENSG00000276376	U7
LEF1	ENSG00000167191	GPRC5B
LEF1	ENSG00000171444	MCC
LEF1	ENSG00000072210	ALDH3A2
LEF1	ENSG00000186174	BCL9L
LEF1	ENSG00000134970	TMED7
LEF1	ENSG00000197157	SND1
LEF1	ENSG00000108375	RNF43
LEF1	ENSG00000262223	RP11-1055B8.3
LEF1	ENSG00000101040	ZMYND8
LEF1	ENSG00000233896	RP4-684O24.5
LEF1	ENSG00000107669	ATE1
LEF1	ENSG00000232560	LINC01549
LEF1	ENSG00000084093	REST
LEF1	ENSG00000171530	TBCA
LEF1	ENSG00000259291	RP11-617F23.1
LEF1	ENSG00000270021	CTC-203F4.2
LEF1	ENSG00000226864	ATE1-AS1
LEF1	ENSG00000266392	MIR4740
LEF1	ENSG00000179761	PIPOX
LEF1	ENSG00000144893	MED12L
LEF1	ENSG00000203711	C6orf99
LEF1	ENSG00000204335	SP5
LEF1	ENSG00000194297	RNU1-75P
LEF1	ENSG00000105221	AKT2
LEF1	ENSG00000234177	LINC01114
LEF1	ENSG00000260339	HEXA-AS1
LEF1	ENSG00000102309	PIN4
LEF1	ENSG00000115234	SNX17
LEF1	ENSG00000225242	COX6B1P7
LEF1	ENSG00000186815	TPCN1
LEF1	ENSG00000204681	GABBR1
LEF1	ENSG00000031698	SARS
LEF1	ENSG00000187595	ZNF385C
LEF1	ENSG00000080503	SMARCA2
LEF1	ENSG00000198211	TUBB3
LEF1	ENSG00000267882	RP4-569M23.5
LEF1	ENSG00000266074	BAHCC1
LEF1	ENSG00000275023	MLLT6
LEF1	ENSG00000225945	RP3-441A12.1
LEF1	ENSG00000104267	CA2
LEF1	ENSG00000232041	PSMD10P3
LEF1	ENSG00000139722	VPS37B
LEF1	ENSG00000119139	TJP2
LEF1	ENSG00000172403	SYNPO2
LEF1	ENSG00000256806	C17orf100
LEF1	ENSG00000130561	SAG
LEF1	ENSG00000232650	RP5-834N19.1
LEF1	ENSG00000130182	ZSCAN10
LEF1	ENSG00000270015	RP11-540B6.6
LEF1	ENSG00000101966	XIAP
LEF1	ENSG00000106066	CPVL
LEF1	ENSG00000213614	HEXA
LEF1	ENSG00000248932	RP11-319G6.1
LEF1	ENSG00000095015	MAP3K1
LEF1	ENSG00000081051	AFP
LEF1	ENSG00000089094	KDM2B
LEF1	ENSG00000011295	TTC19
LEF1	ENSG00000155287	SLC25A28
LEF1	ENSG00000227740	RP11-318C24.2
LEF1	ENSG00000170949	ZNF160
LEF1	ENSG00000011454	RABGAP1
LEF1	ENSG00000228950	AC023137.2
LEF1	ENSG00000014216	CAPN1
LEF1	ENSG00000061656	SPAG4
LEF1	ENSG00000164975	SNAPC3
LEF1	ENSG00000274833	RP11-1055B8.10
LEF1	ENSG00000272416	CTD-2081C10.7
LEF1	ENSG00000142303	ADAMTS10
LEF1	ENSG00000199145	MIR302D
LEF1	ENSG00000143499	SMYD2
LEF1	ENSG00000152193	RNF219
LEF1	ENSG00000222033	LINC01124
LEF1	ENSG00000179241	LDLRAD3
LEF1	ENSG00000164889	SLC4A2
LEF1	ENSG00000137413	TAF8
LEF1	ENSG00000198690	FAN1
LEF1	ENSG00000127863	TNFRSF19
LEF1	ENSG00000109133	TMEM33
LEF1	ENSG00000256124	LINC01152
LEF1	ENSG00000266835	LINC01540
LEF1	ENSG00000111481	COPZ1
LEF1	ENSG00000110455	ACCS
LEF1	ENSG00000205562	RP11-497E19.1
LEF1	ENSG00000141622	RNF165
LEF1	ENSG00000260979	RP11-77H9.8
LEF1	ENSG00000112576	CCND3
LEF1	ENSG00000229727	AC013460.1
LEF1	ENSG00000251732	RN7SKP122
LEF1	ENSG00000260727	SLC7A5P1
LEF1	ENSG00000280409	LINC01101
LEF1	ENSG00000183751	TBL3
LEF1	ENSG00000136205	TNS3
LEF1	ENSG00000222000	AC092675.3
LEF1	ENSG00000092964	DPYSL2
LEF1	ENSG00000185847	LINC01405
LEF1	ENSG00000089163	SIRT4
LEF1	ENSG00000179766	ATP8B5P
LEF1	ENSG00000128272	ATF4
LEF1	ENSG00000108590	MED31
LEF1	ENSG00000277602	AC005363.11
LEF1	ENSG00000249532	RP11-148B6.1
LEF1	ENSG00000245017	RP11-181C3.1
LEF1	ENSG00000117222	RBBP5
LEF1	ENSG00000267201	AC005624.2
LEF1	ENSG00000182551	ADI1
LEF1	ENSG00000228124	RP1-122O8.7
LEF1	ENSG00000203441	LINC00449
LEF1	ENSG00000230815	RP11-49O14.3
LEF1	ENSG00000164885	CDK5
LEF1	ENSG00000158987	RAPGEF6
LEF1	ENSG00000114019	AMOTL2
LEF1	ENSG00000142621	FHAD1
LEF1	ENSG00000140332	TLE3
LEF1	ENSG00000110801	PSMD9
LEF1	ENSG00000162551	ALPL
LEF1	ENSG00000252395	RNU6-1007P
LEF1	ENSG00000147164	SNX12
LEF1	ENSG00000262877	RP11-1055B8.4
LEF1	ENSG00000131746	TNS4
LEF1	ENSG00000268403	CTD-2371O3.3
LEF1	ENSG00000153391	INO80C
LEF1	ENSG00000104953	TLE6
LEF1	ENSG00000163297	ANTXR2
LEF1	ENSG00000131508	UBE2D2
LEF1	ENSG00000138162	TACC2
LEF1	ENSG00000114115	RBP1
LEF1	ENSG00000158966	CACHD1
LEF1	ENSG00000223903	RPL23P4
LEF1	ENSG00000262001	DLGAP1-AS2
LEF1	ENSG00000138594	TMOD3
LEF1	ENSG00000036054	TBC1D23
LEF1	ENSG00000136937	NCBP1
LEF1	ENSG00000112159	MDN1
LEF1	ENSG00000137713	PPP2R1B
LEF1	ENSG00000162384	C1orf123
LEF1	ENSG00000156304	SCAF4
LEF1	ENSG00000177311	ZBTB38
LEF1	ENSG00000251632	RP11-714L20.1
LEF1	ENSG00000058804	NDC1
LEF1	ENSG00000251526	RP11-381N20.1
LEF1	ENSG00000259818	RP5-1024G6.7
LEF1	ENSG00000145819	ARHGAP26
LEF1	ENSG00000116670	MAD2L2
LEF1	ENSG00000182175	RGMA
LEF1	ENSG00000259376	RP11-505E24.3
LEF1	ENSG00000168646	AXIN2
LEF1	ENSG00000170425	ADORA2B
LEF1	ENSG00000279069	RP11-159D12.6
LEF1	ENSG00000118495	PLAGL1
LEF1	ENSG00000092871	RFFL
LEF1	ENSG00000233903	Z83851.4
LEF1	ENSG00000137868	STRA6
LEF1	ENSG00000114861	FOXP1
LEF1	ENSG00000267402	RP11-619L19.2
LEF1	ENSG00000258186	SLC7A5P2
LEF1	ENSG00000113648	H2AFY
LEF1	ENSG00000252534	Y_RNA
LEF1	ENSG00000129003	VPS13C
LEF1	ENSG00000237520	RP11-443B7.2
LEF1	ENSG00000231064	RP11-263K19.4
LEF1	ENSG00000151502	VPS26B
LEF1	ENSG00000100280	AP1B1
LEF1	ENSG00000104870	FCGRT
LEF1	ENSG00000274354	RP11-1151B14.5
LEF1	ENSG00000254057	RP3-388N13.3
LEF1	ENSG00000151503	NCAPD3
LEF1	ENSG00000139174	PRICKLE1
LEF1	ENSG00000123405	NFE2
LEF1	ENSG00000110906	KCTD10
LEF1	ENSG00000203647	RP11-320P11.1
LEF1	ENSG00000279692	RP11-1055B8.1
LEF1	ENSG00000053254	FOXN3
LEF1	ENSG00000175643	RMI2
LEF1	ENSG00000114030	KPNA1
LEF1	ENSG00000104177	MYEF2
LEF1	ENSG00000167550	RHEBL1
LEF1	ENSG00000164344	KLKB1
LEF1	ENSG00000205129	C4orf47
LEF1	ENSG00000122566	HNRNPA2B1
LEF1	ENSG00000236914	RP11-1008C21.2
LEF1	ENSG00000207927	MIR302A
LEF1	ENSG00000203325	RP11-277A4.4
LEF1	ENSG00000117450	PRDX1
LEF1	ENSG00000279765	CHD2
LEF1	ENSG00000186001	LRCH3
LEF1	ENSG00000161040	FBXL13
LEF1	ENSG00000235078	AC142528.1
LEF1	ENSG00000158321	AUTS2
LEF1	ENSG00000169231	THBS3
LEF1	ENSG00000152475	ZNF837
LEF1	ENSG00000116698	SMG7
LEF1	ENSG00000152661	GJA1
LEF1	ENSG00000185070	FLRT2
LEF1	ENSG00000206053	HN1L
LEF1	ENSG00000156697	UTP14A
LEF1	ENSG00000227712	RP11-418J17.3
LEF1	ENSG00000258068	RP11-328C8.5
LEF1	ENSG00000135048	TMEM2
LEF1	ENSG00000196510	ANAPC7
LEF1	ENSG00000106086	PLEKHA8
LEF1	ENSG00000118263	KLF7
LEF1	ENSG00000116641	DOCK7
LEF1	ENSG00000258752	RP11-356K23.1
LEF1	ENSG00000136925	TSTD2
LEF1	ENSG00000167693	NXN
LEF1	ENSG00000065029	ZNF76
LEF1	ENSG00000072803	FBXW11
LEF1	ENSG00000275238	MIR4734
LEF1	ENSG00000278276	RP3-324O17.8
LEF1	ENSG00000249417	RP11-438D8.2
LEF1	ENSG00000115211	EIF2B4
LEF1	ENSG00000180747	SMG1P3
LEF1	ENSG00000225783	MIAT
LEF1	ENSG00000214941	ZSWIM7
LEF1	ENSG00000255384	RP11-770J1.4
LEF1	ENSG00000132681	ATP1A4
LEF1	ENSG00000234432	RP11-1275H24.1
LEF1	ENSG00000181924	COA4
LEF1	ENSG00000144824	PHLDB2
LEF1	ENSG00000020129	NCDN
LEF1	ENSG00000183779	ZNF703
LEF1	ENSG00000116754	SRSF11
LEF1	ENSG00000148200	NR6A1
LEF1	ENSG00000133083	DCLK1
LEF1	ENSG00000256566	RP4-734P14.4
LEF1	ENSG00000241334	RPL35AP33
LEF1	ENSG00000091136	LAMB1
LEF1	ENSG00000121775	TMEM39B
LEF1	ENSG00000169071	ROR2
LEF1	ENSG00000136940	PDCL
LEF1	ENSG00000235092	ID2-AS1
LEF1	ENSG00000124782	RREB1
LEF1	ENSG00000066557	LRRC40
LEF1	ENSG00000154305	MIA3
LEF1	ENSG00000139154	AEBP2
LEF1	ENSG00000267146	RP11-383D22.1
LEF1	ENSG00000115541	HSPE1
LEF1	ENSG00000122786	CALD1
LEF1	ENSG00000174720	LARP7
LEF1	ENSG00000258839	MC1R
LEF1	ENSG00000214369	AC009967.3
LEF1	ENSG00000166272	WBP1L
LEF1	ENSG00000185650	ZFP36L1
LEF1	ENSG00000128606	LRRC17
LEF1	ENSG00000170088	TMEM192
LEF1	ENSG00000164054	SHISA5
LEF1	ENSG00000199668	Y_RNA
LEF1	ENSG00000173575	CHD2
LEF1	ENSG00000230587	AC093609.1
LEF1	ENSG00000106069	CHN2
LEF1	ENSG00000148655	C10orf11
LEF1	ENSG00000090674	MCOLN1
LEF1	ENSG00000166478	ZNF143
LEF1	ENSG00000242715	CCDC169
LEF1	ENSG00000167118	URM1
LEF1	ENSG00000077684	JADE1
LEF1	ENSG00000173124	ACSM6
LEF1	ENSG00000148834	GSTO1
LEF1	ENSG00000166833	NAV2
LEF1	ENSG00000140859	KIFC3
LEF1	ENSG00000162433	AK4
TCF7L2	ENSG00000004866	ST7
TCF7L2	ENSG00000005379	BZRAP1
TCF7L2	ENSG00000005882	PDK2
TCF7L2	ENSG00000005884	ITGA3
TCF7L2	ENSG00000006652	IFRD1
TCF7L2	ENSG00000008838	MED24
TCF7L2	ENSG00000011405	PIK3C2A
TCF7L2	ENSG00000012171	SEMA3B
TCF7L2	ENSG00000013441	CLK1
TCF7L2	ENSG00000019186	CYP24A1
TCF7L2	ENSG00000021355	SERPINB1
TCF7L2	ENSG00000030110	BAK1
TCF7L2	ENSG00000031698	SARS
TCF7L2	ENSG00000039650	PNKP
TCF7L2	ENSG00000044574	HSPA5
TCF7L2	ENSG00000049618	ARID1B
TCF7L2	ENSG00000052126	PLEKHA5
TCF7L2	ENSG00000065526	SPEN
TCF7L2	ENSG00000070081	NUCB2
TCF7L2	ENSG00000070495	JMJD6
TCF7L2	ENSG00000070526	ST6GALNAC1
TCF7L2	ENSG00000074855	ANO8
TCF7L2	ENSG00000077044	DGKD
TCF7L2	ENSG00000077942	FBLN1
TCF7L2	ENSG00000078304	PPP2R5C
TCF7L2	ENSG00000078403	MLLT10
TCF7L2	ENSG00000081059	TCF7
TCF7L2	ENSG00000086061	DNAJA1
TCF7L2	ENSG00000088038	CNOT3
TCF7L2	ENSG00000089050	RBBP9
TCF7L2	ENSG00000090520	DNAJB11
TCF7L2	ENSG00000090661	CERS4
TCF7L2	ENSG00000092871	RFFL
TCF7L2	ENSG00000094914	AAAS
TCF7L2	ENSG00000095637	SORBS1
TCF7L2	ENSG00000095951	HIVEP1
TCF7L2	ENSG00000096060	FKBP5
TCF7L2	ENSG00000096433	ITPR3
TCF7L2	ENSG00000100106	TRIOBP
TCF7L2	ENSG00000100116	GCAT
TCF7L2	ENSG00000100249	C22orf31
TCF7L2	ENSG00000100266	PACSIN2
TCF7L2	ENSG00000100580	TMED8
TCF7L2	ENSG00000100583	SAMD15
TCF7L2	ENSG00000101255	TRIB3
TCF7L2	ENSG00000101310	SEC23B
TCF7L2	ENSG00000103043	VAC14
TCF7L2	ENSG00000103064	SLC7A6
TCF7L2	ENSG00000103066	PLA2G15
TCF7L2	ENSG00000103067	ESRP2
TCF7L2	ENSG00000104067	TJP1
TCF7L2	ENSG00000104960	PTOV1
TCF7L2	ENSG00000105221	AKT2
TCF7L2	ENSG00000105617	LENG1
TCF7L2	ENSG00000105672	ETV2
TCF7L2	ENSG00000105810	CDK6
TCF7L2	ENSG00000105983	LMBR1
TCF7L2	ENSG00000106290	TAF6
TCF7L2	ENSG00000108375	RNF43
TCF7L2	ENSG00000108784	NAGLU
TCF7L2	ENSG00000108785	HSD17B1P1
TCF7L2	ENSG00000108786	HSD17B1
TCF7L2	ENSG00000108819	PPP1R9B
TCF7L2	ENSG00000108821	COL1A1
TCF7L2	ENSG00000108823	SGCA
TCF7L2	ENSG00000109861	CTSC
TCF7L2	ENSG00000110375	UPK2
TCF7L2	ENSG00000110497	AMBRA1
TCF7L2	ENSG00000111445	RFC5
TCF7L2	ENSG00000111859	NEDD9
TCF7L2	ENSG00000112576	CCND3
TCF7L2	ENSG00000112715	VEGFA
TCF7L2	ENSG00000113448	PDE4D
TCF7L2	ENSG00000113558	SKP1
TCF7L2	ENSG00000113712	CSNK1A1
TCF7L2	ENSG00000113838	TBCCD1
TCF7L2	ENSG00000114019	AMOTL2
TCF7L2	ENSG00000114353	GNAI2
TCF7L2	ENSG00000114378	HYAL1
TCF7L2	ENSG00000115738	ID2
TCF7L2	ENSG00000116128	BCL9
TCF7L2	ENSG00000117394	SLC2A1
TCF7L2	ENSG00000119383	PPP2R4
TCF7L2	ENSG00000119686	FLVCR2
TCF7L2	ENSG00000121101	TEX14
TCF7L2	ENSG00000122696	SLC25A51
TCF7L2	ENSG00000123124	WWP1
TCF7L2	ENSG00000124788	ATXN1
TCF7L2	ENSG00000125249	RAP2A
TCF7L2	ENSG00000125505	MBOAT7
TCF7L2	ENSG00000125841	NRSN2
TCF7L2	ENSG00000125844	RRBP1
TCF7L2	ENSG00000126267	COX6B1
TCF7L2	ENSG00000126351	THRA
TCF7L2	ENSG00000126368	NR1D1
TCF7L2	ENSG00000127220	ABHD8
TCF7L2	ENSG00000128573	FOXP2
TCF7L2	ENSG00000128641	MYO1B
TCF7L2	ENSG00000130164	LDLR
TCF7L2	ENSG00000130299	GTPBP3
TCF7L2	ENSG00000130311	DDA1
TCF7L2	ENSG00000130312	MRPL34
TCF7L2	ENSG00000130561	SAG
TCF7L2	ENSG00000131470	PSMC3IP
TCF7L2	ENSG00000132016	C19orf57
TCF7L2	ENSG00000132613	MTSS1L
TCF7L2	ENSG00000132688	NES
TCF7L2	ENSG00000132692	BCAN
TCF7L2	ENSG00000133056	PIK3C2B
TCF7L2	ENSG00000134107	BHLHE40
TCF7L2	ENSG00000134318	ROCK2
TCF7L2	ENSG00000135269	TES
TCF7L2	ENSG00000136231	IGF2BP3
TCF7L2	ENSG00000136856	SLC2A8
TCF7L2	ENSG00000136933	RABEPK
TCF7L2	ENSG00000136997	MYC
TCF7L2	ENSG00000137074	APTX
TCF7L2	ENSG00000137193	PIM1
TCF7L2	ENSG00000138032	PPM1B
TCF7L2	ENSG00000138395	CDK15
TCF7L2	ENSG00000138795	LEF1
TCF7L2	ENSG00000139323	POC1B
TCF7L2	ENSG00000140350	ANP32A
TCF7L2	ENSG00000140525	FANCI
TCF7L2	ENSG00000140526	ABHD2
TCF7L2	ENSG00000140807	NKD1
TCF7L2	ENSG00000140836	ZFHX3
TCF7L2	ENSG00000140948	ZCCHC14
TCF7L2	ENSG00000142186	SCYL1
TCF7L2	ENSG00000143126	CELSR2
TCF7L2	ENSG00000143294	PRCC
TCF7L2	ENSG00000143303	RRNAD1
TCF7L2	ENSG00000143314	MRPL24
TCF7L2	ENSG00000143319	ISG20L2
TCF7L2	ENSG00000143320	CRABP2
TCF7L2	ENSG00000143321	HDGF
TCF7L2	ENSG00000143379	SETDB1
TCF7L2	ENSG00000143889	HNRNPLL
TCF7L2	ENSG00000144730	IL17RD
TCF7L2	ENSG00000146373	RNF217
TCF7L2	ENSG00000147573	TRIM55
TCF7L2	ENSG00000148120	C9orf3
TCF7L2	ENSG00000148335	NTMT1
TCF7L2	ENSG00000148655	C10orf11
TCF7L2	ENSG00000148737	TCF7L2
TCF7L2	ENSG00000149476	DAK
TCF7L2	ENSG00000149483	TMEM138
TCF7L2	ENSG00000150093	ITGB1
TCF7L2	ENSG00000150347	ARID5B
TCF7L2	ENSG00000154252	GAL3ST2
TCF7L2	ENSG00000155096	AZIN1
TCF7L2	ENSG00000156853	ZNF689
TCF7L2	ENSG00000156858	PRR14
TCF7L2	ENSG00000156860	FBRS
TCF7L2	ENSG00000156928	MALSU1
TCF7L2	ENSG00000157343	ARMC12
TCF7L2	ENSG00000159131	GART
TCF7L2	ENSG00000159140	SON
TCF7L2	ENSG00000159147	DONSON
TCF7L2	ENSG00000159842	ABR
TCF7L2	ENSG00000160685	ZBTB7B
TCF7L2	ENSG00000160688	FLAD1
TCF7L2	ENSG00000160691	SHC1
TCF7L2	ENSG00000160695	VPS11
TCF7L2	ENSG00000161888	SPC24
TCF7L2	ENSG00000162144	CYB561A3
TCF7L2	ENSG00000162415	ZSWIM5
TCF7L2	ENSG00000162772	ATF3
TCF7L2	ENSG00000163348	PYGO2
TCF7L2	ENSG00000163352	LENEP
TCF7L2	ENSG00000163354	DCST2
TCF7L2	ENSG00000163357	DCST1
TCF7L2	ENSG00000164086	DUSP7
TCF7L2	ENSG00000164308	ERAP2
TCF7L2	ENSG00000164535	DAGLB
TCF7L2	ENSG00000164548	TRA2A
TCF7L2	ENSG00000165322	ARHGAP12
TCF7L2	ENSG00000165655	ZNF503
TCF7L2	ENSG00000165795	NDRG2
TCF7L2	ENSG00000165801	ARHGEF40
TCF7L2	ENSG00000165804	ZNF219
TCF7L2	ENSG00000166224	SGPL1
TCF7L2	ENSG00000166508	MCM7
TCF7L2	ENSG00000166526	ZNF3
TCF7L2	ENSG00000166710	B2M
TCF7L2	ENSG00000166833	NAV2
TCF7L2	ENSG00000166949	SMAD3
TCF7L2	ENSG00000166997	CNPY4
TCF7L2	ENSG00000167100	SAMD14
TCF7L2	ENSG00000167608	TMC4
TCF7L2	ENSG00000167774	NDUFA7
TCF7L2	ENSG00000167775	CD320
TCF7L2	ENSG00000167986	DDB1
TCF7L2	ENSG00000167992	VWCE
TCF7L2	ENSG00000168056	LTBP3
TCF7L2	ENSG00000168090	COPS6
TCF7L2	ENSG00000168256	NKIRAS2
TCF7L2	ENSG00000168259	DNAJC7
TCF7L2	ENSG00000168264	IRF2BP2
TCF7L2	ENSG00000168646	AXIN2
TCF7L2	ENSG00000168818	STX18
TCF7L2	ENSG00000169129	AFAP1L2
TCF7L2	ENSG00000169683	LRRC45
TCF7L2	ENSG00000169689	STRA13
TCF7L2	ENSG00000169696	ASPSCR1
TCF7L2	ENSG00000169718	DUS1L
TCF7L2	ENSG00000169727	GPS1
TCF7L2	ENSG00000169733	RFNG
TCF7L2	ENSG00000169738	DCXR
TCF7L2	ENSG00000169750	RAC3
TCF7L2	ENSG00000170374	SP7
TCF7L2	ENSG00000170385	SLC30A1
TCF7L2	ENSG00000170873	MTSS1
TCF7L2	ENSG00000170889	RPS9
TCF7L2	ENSG00000172269	DPAGT1
TCF7L2	ENSG00000172375	C2CD2L
TCF7L2	ENSG00000172819	RARG
TCF7L2	ENSG00000173207	CKS1B
TCF7L2	ENSG00000173786	CNP
TCF7L2	ENSG00000173810	PPIAP7
TCF7L2	ENSG00000175575	PAAF1
TCF7L2	ENSG00000175581	MRPL48
TCF7L2	ENSG00000175832	ETV4
TCF7L2	ENSG00000176124	DLEU1
TCF7L2	ENSG00000176834	VSIG10
TCF7L2	ENSG00000176871	WSB2
TCF7L2	ENSG00000177337	DLGAP1-AS1
TCF7L2	ENSG00000177565	TBL1XR1
TCF7L2	ENSG00000177673	C2orf57
TCF7L2	ENSG00000177694	NAALADL2
TCF7L2	ENSG00000177732	SOX12
TCF7L2	ENSG00000177993	ZNRF3-AS1
TCF7L2	ENSG00000178107	RP11-998D10.4
TCF7L2	ENSG00000178715	RP11-169K16.8
TCF7L2	ENSG00000179564	LSMEM2
TCF7L2	ENSG00000179743	FLJ37453
TCF7L2	ENSG00000179833	SERTAD2
TCF7L2	ENSG00000179981	TSHZ1
TCF7L2	ENSG00000180011	ZADH2
TCF7L2	ENSG00000180019	AC079741.2
TCF7L2	ENSG00000180592	SKIDA1
TCF7L2	ENSG00000180891	CUEDC1
TCF7L2	ENSG00000180902	D2HGDH
TCF7L2	ENSG00000181016	LSMEM1
TCF7L2	ENSG00000181577	C6orf223
TCF7L2	ENSG00000181610	MRPS23
TCF7L2	ENSG00000181924	COA4
TCF7L2	ENSG00000182534	MXRA7
TCF7L2	ENSG00000182544	MFSD5
TCF7L2	ENSG00000182871	COL18A1
TCF7L2	ENSG00000183579	ZNRF3
TCF7L2	ENSG00000183762	KREMEN1
TCF7L2	ENSG00000185090	MANEAL
TCF7L2	ENSG00000185591	SP1
TCF7L2	ENSG00000185880	TRIM69
TCF7L2	ENSG00000186166	CCDC84
TCF7L2	ENSG00000186591	UBE2H
TCF7L2	ENSG00000186792	HYAL3
TCF7L2	ENSG00000187556	NANOS3
TCF7L2	ENSG00000187595	ZNF385C
TCF7L2	ENSG00000188483	IER5L
TCF7L2	ENSG00000188486	H2AFX
TCF7L2	ENSG00000188662	HILS1
TCF7L2	ENSG00000189060	H1F0
TCF7L2	ENSG00000196220	SRGAP3
TCF7L2	ENSG00000196290	NIF3L1
TCF7L2	ENSG00000196449	YRDC
TCF7L2	ENSG00000196456	ZNF775
TCF7L2	ENSG00000196748	CLPSL2
TCF7L2	ENSG00000197093	GAL3ST4
TCF7L2	ENSG00000197251	LINC00336
TCF7L2	ENSG00000197535	MYO5A
TCF7L2	ENSG00000197555	SIPA1L1
TCF7L2	ENSG00000197982	C1orf122
TCF7L2	ENSG00000198369	SPRED2
TCF7L2	ENSG00000198625	MDM4
TCF7L2	ENSG00000198796	ALPK2
TCF7L2	ENSG00000198898	CAPZA2
TCF7L2	ENSG00000199516	Y_RNA
TCF7L2	ENSG00000199643	RNU4-90P
TCF7L2	ENSG00000199735	RNU6-227P
TCF7L2	ENSG00000200102	RNU6-252P
TCF7L2	ENSG00000200847	Y_RNA
TCF7L2	ENSG00000201412	Y_RNA
TCF7L2	ENSG00000204055	RP11-247A12.2
TCF7L2	ENSG00000204188	GGNBP1
TCF7L2	ENSG00000204682	CASC10
TCF7L2	ENSG00000204929	AC074391.1
TCF7L2	ENSG00000205758	CRYZL1
TCF7L2	ENSG00000206560	ANKRD28
TCF7L2	ENSG00000207222	RNU6-456P
TCF7L2	ENSG00000207256	RNU6-880P
TCF7L2	ENSG00000207264	RNU6-15P
TCF7L2	ENSG00000207585	MIR181D
TCF7L2	ENSG00000207613	MIR181C
TCF7L2	ENSG00000207808	MIR27A
TCF7L2	ENSG00000207980	MIR23A
TCF7L2	ENSG00000212144	U8
TCF7L2	ENSG00000213139	CRYGS
TCF7L2	ENSG00000213246	SUPT4H1
TCF7L2	ENSG00000214022	REPIN1
TCF7L2	ENSG00000214141	ACTN4P2
TCF7L2	ENSG00000214142	RPL7P60
TCF7L2	ENSG00000214145	LINC00887
TCF7L2	ENSG00000214188	ST7-OT4
TCF7L2	ENSG00000214289	RPL39P5
TCF7L2	ENSG00000214309	MBLAC1
TCF7L2	ENSG00000214612	RPS19P1
TCF7L2	ENSG00000214706	IFRD2
TCF7L2	ENSG00000215692	AC114730.8
TCF7L2	ENSG00000216181	AL391056.1
TCF7L2	ENSG00000219986	BTF3P7
TCF7L2	ENSG00000221272	AC067742.1
TCF7L2	ENSG00000221838	AP4M1
TCF7L2	ENSG00000222071	MIR1915
TCF7L2	ENSG00000223356	RP11-66D17.5
TCF7L2	ENSG00000223382	RP1-65J11.1
TCF7L2	ENSG00000223660	AC012314.20
TCF7L2	ENSG00000223834	RP11-472N13.2
TCF7L2	ENSG00000224184	AC096559.1
TCF7L2	ENSG00000224321	RP11-169K16.6
TCF7L2	ENSG00000224574	COL18A1-AS2
TCF7L2	ENSG00000224579	AC012314.19
TCF7L2	ENSG00000224637	PDSS1P2
TCF7L2	ENSG00000224721	AC007182.6
TCF7L2	ENSG00000224939	LINC00184
TCF7L2	ENSG00000225039	LINC01058
TCF7L2	ENSG00000225377	NRSN2-AS1
TCF7L2	ENSG00000225693	LAGE3P1
TCF7L2	ENSG00000225742	RP11-513G11.4
TCF7L2	ENSG00000226961	AC018463.5
TCF7L2	ENSG00000227199	ST7-AS1
TCF7L2	ENSG00000227416	RP11-109P14.2
TCF7L2	ENSG00000227533	SLC2A1-AS1
TCF7L2	ENSG00000227619	RP11-492E3.2
TCF7L2	ENSG00000228044	RP4-781K5.4
TCF7L2	ENSG00000228271	RP11-513G11.2
TCF7L2	ENSG00000228830	RP4-781K5.2
TCF7L2	ENSG00000228930	MTCO1P3
TCF7L2	ENSG00000229323	DLEU1-AS1
TCF7L2	ENSG00000229474	PATL2
TCF7L2	ENSG00000229607	RP5-1125N11.1
TCF7L2	ENSG00000229656	RP11-462L8.1
TCF7L2	ENSG00000229896	RP11-456H18.2
TCF7L2	ENSG00000229931	RP1-151F17.1
TCF7L2	ENSG00000229953	RP11-284F21.7
TCF7L2	ENSG00000230404	RP5-855F14.2
TCF7L2	ENSG00000230438	SERPINB9P1
TCF7L2	ENSG00000230454	U73166.2
TCF7L2	ENSG00000230952	AC099344.2
TCF7L2	ENSG00000231403	AC099344.3
TCF7L2	ENSG00000232021	LEF1-AS1
TCF7L2	ENSG00000232070	TMEM253
TCF7L2	ENSG00000232093	RP11-307C12.11
TCF7L2	ENSG00000232352	SEMA3B-AS1
TCF7L2	ENSG00000232818	RPS2P32
TCF7L2	ENSG00000232909	RP3-510O8.4
TCF7L2	ENSG00000233728	RP11-109P14.9
TCF7L2	ENSG00000233927	RPS28
TCF7L2	ENSG00000233954	UQCRHL
TCF7L2	ENSG00000234163	RP11-479G22.6
TCF7L2	ENSG00000234292	RP11-213H15.1
TCF7L2	ENSG00000234793	AC114730.7
TCF7L2	ENSG00000235077	AC073842.19
TCF7L2	ENSG00000235092	ID2-AS1
TCF7L2	ENSG00000235586	AC011247.3
TCF7L2	ENSG00000235786	ZNRF3-IT1
TCF7L2	ENSG00000235831	BHLHE40-AS1
TCF7L2	ENSG00000236287	ZBED5
TCF7L2	ENSG00000236472	AC002401.1
TCF7L2	ENSG00000236548	RNF217-AS1
TCF7L2	ENSG00000236779	RP11-430C7.2
TCF7L2	ENSG00000236797	SPA17P1
TCF7L2	ENSG00000236842	RP11-399K21.10
TCF7L2	ENSG00000236947	RP11-98G7.1
TCF7L2	ENSG00000237149	ZNF503-AS2
TCF7L2	ENSG00000237588	RP11-66D17.3
TCF7L2	ENSG00000237686	RP5-1120P11.1
TCF7L2	ENSG00000238097	RP11-513G11.3
TCF7L2	ENSG00000238793	SNORD124
TCF7L2	ENSG00000239151	RNU7-195P
TCF7L2	ENSG00000239202	RN7SL499P
TCF7L2	ENSG00000239377	RP4-584D14.6
TCF7L2	ENSG00000239659	RPL9P31
TCF7L2	ENSG00000239705	RP11-65N13.8
TCF7L2	ENSG00000240344	PPIL3
TCF7L2	ENSG00000240449	RP4-584D14.5
TCF7L2	ENSG00000242798	RP11-506M12.1
TCF7L2	ENSG00000243156	MICAL3
TCF7L2	ENSG00000243423	RP5-837J1.1
TCF7L2	ENSG00000243477	NAT6
TCF7L2	ENSG00000244036	RP11-306G20.1
TCF7L2	ENSG00000245552	RP11-712B9.2
TCF7L2	ENSG00000246640	RP11-1094H24.4
TCF7L2	ENSG00000246859	STARD4-AS1
TCF7L2	ENSG00000247121	CTD-2260A17.2
TCF7L2	ENSG00000247271	ZBED5-AS1
TCF7L2	ENSG00000247708	STX18-AS1
TCF7L2	ENSG00000248323	LUCAT1
TCF7L2	ENSG00000248377	HMGN1P9
TCF7L2	ENSG00000249375	CASC11
TCF7L2	ENSG00000249406	RP11-893F2.5
TCF7L2	ENSG00000250461	RP11-631M6.2
TCF7L2	ENSG00000250564	RP11-215P8.4
TCF7L2	ENSG00000251169	AC005355.2
TCF7L2	ENSG00000251562	MALAT1
TCF7L2	ENSG00000251745	RNU7-124P
TCF7L2	ENSG00000252026	RNU6-1262P
TCF7L2	ENSG00000252074	RNU6-416P
TCF7L2	ENSG00000252328	Vault
TCF7L2	ENSG00000252599	RNU6-566P
TCF7L2	ENSG00000252759	Y_RNA
TCF7L2	ENSG00000253082	AC007365.2
TCF7L2	ENSG00000253084	RNU6-840P
TCF7L2	ENSG00000253190	AC084082.3
TCF7L2	ENSG00000253385	KB-1254G8.1
TCF7L2	ENSG00000253433	NCRNA00250
TCF7L2	ENSG00000253669	KB-1732A1.1
TCF7L2	ENSG00000253730	RP11-893F2.13
TCF7L2	ENSG00000254028	AC083843.2
TCF7L2	ENSG00000254231	CTD-2284J15.1
TCF7L2	ENSG00000255121	RP11-110I1.12
TCF7L2	ENSG00000256269	HMBS
TCF7L2	ENSG00000257594	GALNT4
TCF7L2	ENSG00000258302	RP11-981P6.1
TCF7L2	ENSG00000258484	SPESP1
TCF7L2	ENSG00000258722	CKAP2P1
TCF7L2	ENSG00000259075	POC1B-GALNT4
TCF7L2	ENSG00000259286	RP11-696L21.2
TCF7L2	ENSG00000259523	RP11-680F8.3
TCF7L2	ENSG00000259793	RP11-400N9.1
TCF7L2	ENSG00000259948	RP11-326A19.5
TCF7L2	ENSG00000260029	RP11-401P9.1
TCF7L2	ENSG00000260113	RP11-146F11.2
TCF7L2	ENSG00000260417	CTD-2542L18.1
TCF7L2	ENSG00000260441	RP11-96D1.7
TCF7L2	ENSG00000260633	RP11-375I20.6
TCF7L2	ENSG00000260805	RP11-61J19.5
TCF7L2	ENSG00000260880	HCCAT5
TCF7L2	ENSG00000261000	RP11-534L20.5
TCF7L2	ENSG00000261068	RP11-7K24.3
TCF7L2	ENSG00000261314	RP11-359E8.5
TCF7L2	ENSG00000261335	RP11-318A15.2
TCF7L2	ENSG00000261407	RP11-326A19.3
TCF7L2	ENSG00000261469	RP11-96D1.6
TCF7L2	ENSG00000261680	RP11-146F11.3
TCF7L2	ENSG00000261959	RP11-893F2.14
TCF7L2	ENSG00000262001	DLGAP1-AS2
TCF7L2	ENSG00000262160	RP11-96D1.11
TCF7L2	ENSG00000262223	RP11-1055B8.3
TCF7L2	ENSG00000262877	RP11-1055B8.4
TCF7L2	ENSG00000263154	RP11-1055B8.2
TCF7L2	ENSG00000263276	RP11-96D1.10
TCF7L2	ENSG00000263528	IKBKE
TCF7L2	ENSG00000263974	RN7SL121P
TCF7L2	ENSG00000264134	AL121893.1
TCF7L2	ENSG00000264349	MIR4258
TCF7L2	ENSG00000264399	MIR4736
TCF7L2	ENSG00000264569	RP13-650J16.1
TCF7L2	ENSG00000264933	RN7SL190P
TCF7L2	ENSG00000265148	BZRAP1-AS1
TCF7L2	ENSG00000265195	MIR4312
TCF7L2	ENSG00000265364	AC010323.1
TCF7L2	ENSG00000265518	AL109615.1
TCF7L2	ENSG00000265542	RP11-60A24.3
TCF7L2	ENSG00000265554	RP11-419J16.1
TCF7L2	ENSG00000265954	MIR4749
TCF7L2	ENSG00000266028	SRGAP2
TCF7L2	ENSG00000266074	BAHCC1
TCF7L2	ENSG00000266373	RP11-710M11.1
TCF7L2	ENSG00000266392	MIR4740
TCF7L2	ENSG00000266750	MIR4645
TCF7L2	ENSG00000266770	RN7SL619P
TCF7L2	ENSG00000266929	RP11-400F19.8
TCF7L2	ENSG00000267185	PTP4A2P1
TCF7L2	ENSG00000267214	CTC-265F19.3
TCF7L2	ENSG00000267221	CTD-2132N18.2
TCF7L2	ENSG00000267412	CTC-265F19.2
TCF7L2	ENSG00000267457	RP5-837J1.4
TCF7L2	ENSG00000267519	CTD-3252C9.4
TCF7L2	ENSG00000267747	RP11-392O1.4
TCF7L2	ENSG00000267749	CTC-265F19.1
TCF7L2	ENSG00000267855	NDUFA7
TCF7L2	ENSG00000267896	AC018766.4
TCF7L2	ENSG00000268006	PTOV1-AS1
TCF7L2	ENSG00000268047	AC018766.6
TCF7L2	ENSG00000268050	RP11-247A12.8
TCF7L2	ENSG00000268707	RP11-247A12.7
TCF7L2	ENSG00000268884	CTD-2550O8.7
TCF7L2	ENSG00000269352	PTOV1-AS2
TCF7L2	ENSG00000269815	CTD-2278I10.4
TCF7L2	ENSG00000270010	CTD-2132N18.4
TCF7L2	ENSG00000270087	ZNF503
TCF7L2	ENSG00000270117	AP000769.7
TCF7L2	ENSG00000270124	RP11-118F19.1
TCF7L2	ENSG00000270344	RP11-734K2.4
TCF7L2	ENSG00000270526	SNRPGP19
TCF7L2	ENSG00000270578	RP11-712B9.5
TCF7L2	ENSG00000270689	RP11-712B9.4
TCF7L2	ENSG00000271009	RP11-346C20.3
TCF7L2	ENSG00000271380	RP11-307C12.12
TCF7L2	ENSG00000271751	RP11-110I1.14
TCF7L2	ENSG00000271762	RP11-213H15.4
TCF7L2	ENSG00000272114	RP1-261G23.7
TCF7L2	ENSG00000272186	RP11-110I1.13
TCF7L2	ENSG00000272250	RP11-346C20.4
TCF7L2	ENSG00000272330	AC002044.4
TCF7L2	ENSG00000272341	RP1-151F17.2
TCF7L2	ENSG00000272362	RP4-781K5.9
TCF7L2	ENSG00000272692	RP11-399K21.14
TCF7L2	ENSG00000273106	RP11-559M23.1
TCF7L2	ENSG00000273248	RP11-399K21.13
TCF7L2	ENSG00000273571	ST7-OT4_2
TCF7L2	ENSG00000273596	ST7-OT4_1
TCF7L2	ENSG00000273796	LL21NC02-21A1.1
TCF7L2	ENSG00000273892	MIR6886
TCF7L2	ENSG00000274051	uc_338
TCF7L2	ENSG00000274072	mascRNA-menRNA
TCF7L2	ENSG00000274596	MIR6872
TCF7L2	ENSG00000274833	RP11-1055B8.10
TCF7L2	ENSG00000274859	RP11-136L23.2
TCF7L2	ENSG00000275024	CTB-1144G6.6
TCF7L2	ENSG00000275267	MIR6884
TCF7L2	ENSG00000275359	ST7-AS1_1
TCF7L2	ENSG00000275682	AC137723.1
TCF7L2	ENSG00000275966	RP11-1055B8.9
TCF7L2	ENSG00000276100	ST7-OT4_3
TCF7L2	ENSG00000276151	MIR6773
TCF7L2	ENSG00000276573	RP11-128N14.5
TCF7L2	ENSG00000276704	RP11-128N14.4
TCF7L2	ENSG00000276746	Metazoa_SRP
TCF7L2	ENSG00000276797	MIR24-2
TCF7L2	ENSG00000276851	RP5-875H18.9
TCF7L2	ENSG00000277001	Metazoa_SRP
TCF7L2	ENSG00000277583	ST7-AS1_2
TCF7L2	ENSG00000277723	MIR6827
TCF7L2	ENSG00000277904	MIR7850
TCF7L2	ENSG00000278217	MALAT1
TCF7L2	ENSG00000278465	MIR6769B
TCF7L2	ENSG00000278811	LINC00624
TCF7L2	ENSG00000278909	RP11-401P9.7
TCF7L2	ENSG00000279086	RP11-667F14.1
TCF7L2	ENSG00000279199	RP11-749I16.3
TCF7L2	ENSG00000279243	CMB9-22P13.2
TCF7L2	ENSG00000279246	RP11-286N22.14
TCF7L2	ENSG00000279372	RP11-1182P23.5
TCF7L2	ENSG00000279576	MALAT1;
TCF7L2	ENSG00000279591	AC002044.1
TCF7L2	ENSG00000279692	RP11-1055B8.1
TCF7L2	ENSG00000279939	RP11-734K2.3
TCF7L2	ENSG00000279978	chr22-38_28785274-29006793.1

## Sheet: up-regulated TF target genes
18 common elements in " TF target genes" and "up-regulated DEGs":
VSIG10
TIAM2
RNF43
CCND3
TNS3
FOXN3
AUTS2
DOCK7
LAMB1
RREB1
ITPR3
SLC2A1
ABHD2
ITGB1
ATF3
NDRG2
GGNBP1
IKBKE
