# Supplementary material for: RA-induced prominence-specific response resulted in distinctive regulation of Wnt and osteogenesis
Source: Life Sci Alliance. 2023 Aug 4;6(10):e202302013. doi: 10.26508/lsa.202302013 (PMC10403638; doi:10.26508/lsa.202302013)
Supplement: Supplementary file 9 [file LSA-2023-02013_TableS9.xls]

## Sheet: Sheet1
Supplementary Table 9 Craniofacial malformations related genes.
#Craniofacial malformations related genes are represented in the table by Malacard and MGI databases with the following keywords：cleft lip, cleft palate, orofacial clefting, craniofacial phenotype, craniofacial malformations
Clefting	2510009E07Rik
Clefting	2610005L07Rik
Clefting	2700049A03Rik
Clefting	4933402N03Rik
Clefting	4933434E20Rik
Clefting	Abca12
Clefting	Abca4
Clefting	Abcc6
Clefting	Abhd5
Clefting	Abl1
Clefting	Acbd5
Clefting	Acd
Clefting	Ache
Clefting	Acp4
Clefting	Acss2
Clefting	Acta1
Clefting	Actn4
Clefting	Acvr1
Clefting	Acvr1B
Clefting	Acvr2A
Clefting	Acvrl1
Clefting	Adam10
Clefting	Adam23
Clefting	Adamts17
Clefting	Adamts2
Clefting	Adamts20
Clefting	Adamts3
Clefting	Adamts6
Clefting	Adamts9
Clefting	Adcy9
Clefting	Adgra2
Clefting	Adh1C
Clefting	Afdn
Clefting	Aff3
Clefting	Aff4
Clefting	Agap1
Clefting	Agpat2
Clefting	Ak7
Clefting	Akap13
Clefting	Akap6
Clefting	Akap8
Clefting	Akap9
Clefting	Akr1A1
Clefting	Aktip
Clefting	Aldh1A1
Clefting	Aldh1A2
Clefting	Aldh1A3
Clefting	Alg10B
Clefting	Alg3
Clefting	Alg9
Clefting	Alkbh1
Clefting	Alkbh8
Clefting	Alpl
Clefting	Alx1
Clefting	Alx3
Clefting	Alx4
Clefting	Ambn
Clefting	Amer1
Clefting	Ammecr1
Clefting	Amotl1
Clefting	Amtn
Clefting	Anapc15
Clefting	Ank
Clefting	Ank3
Clefting	Ankef1
Clefting	Ankrd11
Clefting	Ano5
Clefting	Ano6
Clefting	Anos1
Clefting	Anp32B
Clefting	Antxr1
Clefting	Anxa1
Clefting	Ap2B1
Clefting	Apaf1
Clefting	Apc
Clefting	Apex2
Clefting	Aph1A
Clefting	Apmap
Clefting	Appbp2
Clefting	Aqp3
Clefting	Ar
Clefting	Arhgap29
Clefting	Arhgap31
Clefting	Arhgef9
Clefting	Arid1A
Clefting	Arid1B
Clefting	Arid2
Clefting	Arid3B
Clefting	Arid5B
Clefting	Arl3
Clefting	Arl6
Clefting	Arnt
Clefting	Arpc1A
Clefting	Arsb
Clefting	Arvcf
Clefting	Asap1
Clefting	Ascl1
Clefting	Asph
Clefting	Asxl1
Clefting	Ate1
Clefting	Atf4
Clefting	Atf5
Clefting	Atg4B
Clefting	Atmin
Clefting	Atp11A
Clefting	Atp13A1
Clefting	Atp13A3
Clefting	Atp6V0A1
Clefting	Atp7A
Clefting	Atpaf2
Clefting	Atr
Clefting	Atxn1L
Clefting	Axin1
Clefting	Axin2
Clefting	B3Galt6
Clefting	B3Gat3
Clefting	B3Glct
Clefting	B3Gnt2
Clefting	B4Galt7
Clefting	B9D1
Clefting	B9D2
Clefting	Baiap2
Clefting	Barx1
Clefting	Baz1B
Clefting	Bbox1
Clefting	Bbs1
Clefting	Bbs2
Clefting	Bbs4
Clefting	Bbs5
Clefting	Bbs7
Clefting	Bbs9
Clefting	Bbx
Clefting	Bcl11B
Clefting	Bcl2
Clefting	Bcl3
Clefting	Bcor
Clefting	Bcorl1
Clefting	Bdnf
Clefting	Bgn
Clefting	Bhlha9
Clefting	Bhmt2
Clefting	Bicd2
Clefting	Bicra
Clefting	Bloc1S2
Clefting	Bmi1
Clefting	Bmp1
Clefting	Bmp2
Clefting	Bmp4
Clefting	Bmp5
Clefting	Bmp7
Clefting	Bmper
Clefting	Bmpr1A
Clefting	Bmpr1B
Clefting	Bnc2
Clefting	Bnip2
Clefting	Boc
Clefting	Bpnt2
Clefting	Bptf
Clefting	Braf
Clefting	Brca1
Clefting	Brca2
Clefting	Brd2
Clefting	Brd4
Clefting	Bub1B
Clefting	C12Orf4
Clefting	Cabp5
Clefting	Cachd1
Clefting	Cacna1E
Clefting	Cacna1S
Clefting	Cacnb2
Clefting	Cadm3
Clefting	Calu
Clefting	Camk1G
Clefting	Camk2A
Clefting	Camk4
Clefting	Cand1
Clefting	Cant1
Clefting	Capn6
Clefting	Capzb
Clefting	Carns1
Clefting	Cask
Clefting	Casp3
Clefting	Casp9
Clefting	Cbfb
Clefting	Cbl
Clefting	Cbs
Clefting	Cbx2
Clefting	Cc2D1A
Clefting	Cc2D2A
Clefting	Ccdc154
Clefting	Ccdc22
Clefting	Ccdc57
Clefting	Cckar
Clefting	Ccl2
Clefting	Ccm2
Clefting	Ccn2
Clefting	Ccn3
Clefting	Ccnd1
Clefting	Ccnd2
Clefting	Ccno
Clefting	Ccp110
Clefting	Cd96
Clefting	Cdc42
Clefting	Cdc45
Clefting	Cdc6
Clefting	Cdc73
Clefting	Cdh1
Clefting	Cdh11
Clefting	Cdh17
Clefting	Cdh3
Clefting	Cdh5
Clefting	Cdk10
Clefting	Cdk13
Clefting	Cdk20
Clefting	Cdk2Ap1
Clefting	Cdk4
Clefting	Cdk5Rap2
Clefting	Cdkn1A
Clefting	Cdkn1B
Clefting	Cdkn1C
Clefting	Cdo1
Clefting	Cdon
Clefting	Cdx1
Clefting	Cebpb
Clefting	Cecr2
Clefting	Celsr1
Clefting	Cenpa
Clefting	Cenpf
Clefting	Cenpj
Clefting	Cep120
Clefting	Cep135
Clefting	Cep164
Clefting	Cep290
Clefting	Cep55
Clefting	Cer1
Clefting	Cert1
Clefting	Cetn2
Clefting	Cfap161
Clefting	Cfap206
Clefting	Cfap45
Clefting	Cfap54
Clefting	Cfap57
Clefting	Cftr
Clefting	Cgn
Clefting	Cgrrf1
Clefting	Chaserr
Clefting	Chd1
Clefting	Chd7
Clefting	Chl1
Clefting	Chn1
Clefting	Chrd
Clefting	Chrnb2
Clefting	Chrnb4
Clefting	Chrng
Clefting	Chst11
Clefting	Chst14
Clefting	Chsy1
Clefting	Chtop
Clefting	Chuk
Clefting	Cilk1
Clefting	Cir1
Clefting	Cisd2
Clefting	Cited2
Clefting	Ckap5
Clefting	Clcn5
Clefting	Clcn7
Clefting	Clpp
Clefting	Clps
Clefting	Clptm1
Clefting	Clptm1L
Clefting	Cnga2
Clefting	Cnnm2
Clefting	Cnnm4
Clefting	Cnot1
Clefting	Cnpy2
Clefting	Cntn2
Clefting	Cog1
Clefting	Col10A1
Clefting	Col11A1
Clefting	Col11A2
Clefting	Col18A1
Clefting	Col1A1
Clefting	Col27A1
Clefting	Col2A1
Clefting	Col4A2
Clefting	Col7A1
Clefting	Col9A1
Clefting	Col9A2
Clefting	Colec10
Clefting	Colec11
Clefting	Colgalt1
Clefting	Coro1C
Clefting	Cplane1
Clefting	Cpm
Clefting	Cpox
Clefting	Cps1
Clefting	Cradd
Clefting	Cramp1
Clefting	Crbn
Clefting	Creb3L2
Clefting	Crebbp
Clefting	Creld1
Clefting	Crim1
Clefting	Crispld2
Clefting	Crk
Clefting	Crkl
Clefting	Cryaa
Clefting	Cryba4
Clefting	Csf1
Clefting	Csf1R
Clefting	Csf2
Clefting	Csk
Clefting	Csnk1A1
Clefting	Csnk1G3
Clefting	Csnk2A1
Clefting	Csrnp1
Clefting	Ctcf
Clefting	Ctdsp1
Clefting	Ctif
Clefting	Ctnna1
Clefting	Ctnnb1
Clefting	Ctnnbip1
Clefting	Ctnnd1
Clefting	Ctsa
Clefting	Ctsk
Clefting	Cxcr4
Clefting	Cxxc5
Clefting	Cyb561
Clefting	Cycs
Clefting	Cylc1
Clefting	Cyp1A1
Clefting	Cyp26B1
Clefting	Cyp27B1
Clefting	Cyp2E1
Clefting	Cyp51
Clefting	D930028M14Rik
Clefting	Daam2
Clefting	Dbn1
Clefting	Dcn
Clefting	Dcp2
Clefting	Ddc
Clefting	Ddi2
Clefting	Ddr1
Clefting	Ddr2
Clefting	Ddx59
Clefting	Dgcr5
Clefting	Dhcr7
Clefting	Dhodh
Clefting	Dhrs3
Clefting	Dhx35
Clefting	Diaph1
Clefting	Diaph3
Clefting	Dicer1
Clefting	Dip2A
Clefting	Disp1
Clefting	Dkk1
Clefting	Dlc1
Clefting	Dlg1
Clefting	Dlg3
Clefting	Dll4
Clefting	Dlx1
Clefting	Dlx1As
Clefting	Dlx2
Clefting	Dlx3
Clefting	Dlx4
Clefting	Dlx5
Clefting	Dlx6
Clefting	Dmp1
Clefting	Dmrt2
Clefting	Dmrt3
Clefting	Dnaaf1
Clefting	Dnaaf4
Clefting	Dnase1L2
Clefting	Dnm1L
Clefting	Dnm3Os
Clefting	Dnmt3B
Clefting	Dntt
Clefting	Dock6
Clefting	Dpf2
Clefting	Dph1
Clefting	Dpp9
Clefting	Dpysl5
Clefting	Drc3
Clefting	Drd2
Clefting	Drd4
Clefting	Dsc1
Clefting	Dsg3
Clefting	Dsp
Clefting	Dspp
Clefting	Dst
Clefting	Duoxa2
Clefting	Dusp6
Clefting	Dvl1
Clefting	Dvl1P1
Clefting	Dvl2
Clefting	Dvl3
Clefting	Dym
Clefting	Dync1I1
Clefting	Dync2H1
Clefting	Dync2I1
Clefting	Dync2I2
Clefting	Dync2Li1
Clefting	Dynlt2B
Clefting	Dyrk2
Clefting	Dzip1L
Clefting	E2F3
Clefting	E2F4
Clefting	E2F5
Clefting	E330023G01Rik
Clefting	Ears2
Clefting	Ebf2
Clefting	Ebp
Clefting	Ece1
Clefting	Ece2
Clefting	Ecel1
Clefting	Eda
Clefting	Edar
Clefting	Edc3
Clefting	Edil3
Clefting	Edn1
Clefting	Edn3
Clefting	Ednra
Clefting	Ednrb
Clefting	Eec1
Clefting	Eec2
Clefting	Efna5
Clefting	Efnb1
Clefting	Efnb2
Clefting	Eftud2
Clefting	Egfr
Clefting	Egln1
Clefting	Egln2
Clefting	Egln3
Clefting	Egr2
Clefting	Ehbp1L1
Clefting	Ehd1
Clefting	Eif2S3
Clefting	Eif3F
Clefting	Eif4H
Clefting	Elavl1
Clefting	Elp1
Clefting	Elp2
Clefting	Emg1
Clefting	Eml1
Clefting	Emx2
Clefting	Enam
Clefting	Eng
Clefting	Enkur
Clefting	Eno2
Clefting	Enpp1
Clefting	Eogt
Clefting	Ep300
Clefting	Epb41L1
Clefting	Epcam
Clefting	Epg5
Clefting	Ephb2
Clefting	Ephb3
Clefting	Eps8L2
Clefting	Eps8L3
Clefting	Erbb2
Clefting	Ercc5
Clefting	Erf
Clefting	Errfi1
Clefting	Esco2
Clefting	Esrp1
Clefting	Esrp2
Clefting	Etv5
Clefting	Evc
Clefting	Evc2
Clefting	Exoc3L2
Clefting	Ext1
Clefting	Eya1
Clefting	Eya4
Clefting	F7
Clefting	Faf1
Clefting	Faf2
Clefting	Fam107B
Clefting	Fam149B1
Clefting	Fam20A
Clefting	Fam20C
Clefting	Fam219A
Clefting	Fam50A
Clefting	Fam83H
Clefting	Fanca
Clefting	Fancc
Clefting	Fancd2
Clefting	Fancg
Clefting	Fanci
Clefting	Fancl
Clefting	Fas
Clefting	Fat1
Clefting	Fat4
Clefting	Fbln1
Clefting	Fbln5
Clefting	Fbn1
Clefting	Fbn2
Clefting	Fbxl19
Clefting	Fbxo11
Clefting	Fbxo31
Clefting	Fbxw15
Clefting	Fbxw16
Clefting	Fbxw18
Clefting	Fbxw20
Clefting	Fbxw7
Clefting	Fcer1G
Clefting	Fer
Clefting	Fermt2
Clefting	Fes
Clefting	Fezf1
Clefting	Fezf2
Clefting	Fgd1
Clefting	Fgf1
Clefting	Fgf10
Clefting	Fgf12
Clefting	Fgf13
Clefting	Fgf14
Clefting	Fgf16
Clefting	Fgf17
Clefting	Fgf18
Clefting	Fgf2
Clefting	Fgf3
Clefting	Fgf4
Clefting	Fgf5
Clefting	Fgf6
Clefting	Fgf7
Clefting	Fgf8
Clefting	Fgf9
Clefting	Fgfr1
Clefting	Fgfr1Op2
Clefting	Fgfr2
Clefting	Fgfr3
Clefting	Fgfr4
Clefting	Fgfrl1
Clefting	Ficd
Clefting	Fkbp10
Clefting	Fkrp
Clefting	Flg
Clefting	Flna
Clefting	Flnb
Clefting	Flrt3
Clefting	Flvcr1
Clefting	Fmc1
Clefting	Fmn2
Clefting	Fmod
Clefting	Focad
Clefting	Folr1
Clefting	Fos
Clefting	Foxa2
Clefting	Foxc1
Clefting	Foxc2
Clefting	Foxd3
Clefting	Foxe1
Clefting	Foxf1
Clefting	Foxf2
Clefting	Foxg1
Clefting	Foxh1
Clefting	Foxi1
Clefting	Foxi3
Clefting	Foxn3
Clefting	Foxo1
Clefting	Foxp2
Clefting	Foxp3
Clefting	Fras1
Clefting	Frem1
Clefting	Frem2
Clefting	Frs2
Clefting	Frs3
Clefting	Fst
Clefting	Ftl1
Clefting	Fuz
Clefting	Fzd1
Clefting	Fzd2
Clefting	Fzd7
Clefting	G0S2
Clefting	G3Bp1
Clefting	G6Pc3
Clefting	Gab1
Clefting	Gabbr2
Clefting	Gabpa
Clefting	Gabrb3
Clefting	Gad1
Clefting	Gad2
Clefting	Galc
Clefting	Gas1
Clefting	Gas2L2
Clefting	Gata3
Clefting	Gbx2
Clefting	Gcm2
Clefting	Gcn1
Clefting	Gdf1
Clefting	Gdf11
Clefting	Gdf5
Clefting	Gdf6
Clefting	Gfpt2
Clefting	Gfy
Clefting	Gh1
Clefting	Gja1
Clefting	Gjb2
Clefting	Gkn1
Clefting	Glb1L2
Clefting	Glce
Clefting	Gldc
Clefting	Glg1
Clefting	Gli1
Clefting	Gli2
Clefting	Gli3
Clefting	Gm5544
Clefting	Gmds
Clefting	Gmnc
Clefting	Gmnn
Clefting	Gmppb
Clefting	Gmpr
Clefting	Gna11
Clefting	Gnaq
Clefting	Gnas
Clefting	Gnb1
Clefting	Gng5
Clefting	Gnl1
Clefting	Gnptab
Clefting	Golga5
Clefting	Golgb1
Clefting	Golph3
Clefting	Gorab
Clefting	Got2
Clefting	Gpc3
Clefting	Gpc6
Clefting	Gpr161
Clefting	Gpr89
Clefting	Gramd1B
Clefting	Grb2
Clefting	Grem1
Clefting	Grem2
Clefting	Grhl1
Clefting	Grhl2
Clefting	Grhl3
Clefting	Grhll3
Clefting	Grik2
Clefting	Gsc
Clefting	Gsk3A
Clefting	Gsk3B
Clefting	Gskip
Clefting	Gstm1
Clefting	Gstt1
Clefting	Gsx1
Clefting	Gsx2
Clefting	Gtf2I
Clefting	Gtf2Ird1
Clefting	Gusb
Clefting	H13
Clefting	H2Ac18
Clefting	H2Ac20
Clefting	H2Bc21
Clefting	H3-7
Clefting	Haao
Clefting	Hand1
Clefting	Hand2
Clefting	Hapln1
Clefting	Hars2
Clefting	Hat1
Clefting	Hbs1L
Clefting	Hcfc1
Clefting	Hcn1
Clefting	Hdac1
Clefting	Hdac4
Clefting	Hdac7
Clefting	Hdac8
Clefting	Hectd1
Clefting	Heg1
Clefting	Hemgn
Clefting	Herc2
Clefting	Hes1
Clefting	Hes5
Clefting	Hesx1
Clefting	Hexa
Clefting	Hexb
Clefting	Hey1
Clefting	Hey2
Clefting	Hhex
Clefting	Hhip
Clefting	Hic1
Clefting	Hif1A
Clefting	Hipk2
Clefting	Hira
Clefting	Hkdc1
Clefting	Hmcn1
Clefting	Hmga2
Clefting	Hmgxb3
Clefting	Hmox1
Clefting	Hnmt
Clefting	Hnrnpa1
Clefting	Hnrnpab
Clefting	Hoxa1
Clefting	Hoxa2
Clefting	Hoxa3
Clefting	Hoxa5
Clefting	Hoxb1
Clefting	Hoxb2
Clefting	Hoxb3
Clefting	Hoxc13
Clefting	Hoxd1
Clefting	Hoxd12
Clefting	Hoxd13
Clefting	Hoxd3
Clefting	Hoxd4
Clefting	Hprt
Clefting	Hps4
Clefting	Hps5
Clefting	Hr
Clefting	Hras
Clefting	Hs2St1
Clefting	Hs6St1
Clefting	Hsd11B1
Clefting	Hsd17B4
Clefting	Hsd17B7
Clefting	Hsp90Aa1
Clefting	Hspa5
Clefting	Hspb11
Clefting	Hspg2
Clefting	Htt
Clefting	Hyal1
Clefting	Hyal2
Clefting	Hyls1
Clefting	Ibsp
Clefting	Ide
Clefting	Ids
Clefting	Idua
Clefting	Ifitm1
Clefting	Ifitm5
Clefting	Ifng
Clefting	Ifnk
Clefting	Ift140
Clefting	Ift172
Clefting	Ift27
Clefting	Ift43
Clefting	Ift52
Clefting	Ift57
Clefting	Ift74
Clefting	Ift80
Clefting	Ift88
Clefting	Igbp1
Clefting	Igf1R
Clefting	Igf2
Clefting	Igf2Bp1
Clefting	Igf2R
Clefting	Igs1
Clefting	Igsf9
Clefting	Ihh
Clefting	Il10
Clefting	Il11
Clefting	Il11Ra
Clefting	Il12B
Clefting	Il17A
Clefting	Il17F
Clefting	Il1B
Clefting	Il1R1
Clefting	Il4
Clefting	Ilk
Clefting	Impa1
Clefting	Inhba
Clefting	Inhbb
Clefting	Inpp5E
Clefting	Inppl1
Clefting	Insig1
Clefting	Insm1
Clefting	Ints1
Clefting	Intu
Clefting	Ipo9
Clefting	Irf6
Clefting	Irx1
Clefting	Irx3
Clefting	Isl1
Clefting	Itch
Clefting	Itga11
Clefting	Itga2B
Clefting	Itga4
Clefting	Itga6
Clefting	Itgav
Clefting	Itgb1
Clefting	Itgb1Bp1
Clefting	Itgb4
Clefting	Itgb8
Clefting	Jag1
Clefting	Jag2
Clefting	Jak1
Clefting	Jam3
Clefting	Jhy
Clefting	Jmjd4
Clefting	Jmjd6
Clefting	Jun
Clefting	Jup
Clefting	Kansl1
Clefting	Kat14
Clefting	Kat6A
Clefting	Kat6B
Clefting	Kat7
Clefting	Katnip
Clefting	Kcnh2
Clefting	Kcnj13
Clefting	Kcnj2
Clefting	Kcnk9
Clefting	Kcnq1Ot1
Clefting	Kcnq3
Clefting	Kdelr2
Clefting	Kdf1
Clefting	Kdm5B
Clefting	Kdm6A
Clefting	Kdr
Clefting	Kiaa0586
Clefting	Kiaa0753
Clefting	Kif13A
Clefting	Kif13B
Clefting	Kif14
Clefting	Kif1B
Clefting	Kif20B
Clefting	Kif27
Clefting	Kif3A
Clefting	Kif6
Clefting	Kif7
Clefting	Kifbp
Clefting	Kirrel3
Clefting	Kl
Clefting	Klf2
Clefting	Klf4
Clefting	Klf5
Clefting	Klhdc2
Clefting	Klhl25
Clefting	Klhl41
Clefting	Klk11
Clefting	Klk15
Clefting	Klk4
Clefting	Kmt2A
Clefting	Kmt2C
Clefting	Kmt2D
Clefting	Kptn
Clefting	Kras
Clefting	Krit1
Clefting	Krt10
Clefting	Krt13
Clefting	Krt16
Clefting	Krt17
Clefting	Krt2
Clefting	Krt36
Clefting	Krt4
Clefting	Krt5
Clefting	Krt6A
Clefting	Krt6B
Clefting	Krt83
Clefting	Krtap9-5
Clefting	Kynu
Clefting	L1Cam
Clefting	L3Mbtl3
Clefting	Lama3
Clefting	Lama5
Clefting	Lamb3
Clefting	Lamc2
Clefting	Lamp1
Clefting	Lamp2
Clefting	Laptm4B
Clefting	Lars2
Clefting	Lasp1
Clefting	Lats2
Clefting	Lbr
Clefting	Lce5A
Clefting	Ldb1
Clefting	Lef1
Clefting	Lemd2
Clefting	Lgals1
Clefting	Lgr5
Clefting	Lhx2
Clefting	Lhx3
Clefting	Lhx5
Clefting	Lhx8
Clefting	Linc01163
Clefting	Lingo1
Clefting	Lins1
Clefting	Llgl1
Clefting	Lman2L
Clefting	Lmna
Clefting	Lmnb1
Clefting	Lmo4
Clefting	Lmx1B
Clefting	Loc109433677
Clefting	Loc111162620
Clefting	Loricrin
Clefting	Lox
Clefting	Loxhd1
Clefting	Loxl3
Clefting	Loxl4
Clefting	Lpar1
Clefting	Lpar4
Clefting	Lrba
Clefting	Lrig1
Clefting	Lrig3
Clefting	Lrp2
Clefting	Lrp4
Clefting	Lrp5
Clefting	Lrp6
Clefting	Lrrc32
Clefting	Lrrc6
Clefting	Lrrc8A
Clefting	Lrrk1
Clefting	Lst1
Clefting	Ltbp1
Clefting	Ltbp3
Clefting	Luzp1
Clefting	Lyn
Clefting	Lztr1
Clefting	Maf
Clefting	Mafb
Clefting	Maml1
Clefting	Maml3
Clefting	Map2K1
Clefting	Map2K2
Clefting	Map3K7
Clefting	Mapk1
Clefting	Mapk3
Clefting	Mapk7
Clefting	Mapk8
Clefting	Mapk9
Clefting	Mapre2
Clefting	Mapt
Clefting	Marchf6
Clefting	Marcks
Clefting	Marveld2
Clefting	Masp1
Clefting	Mau2
Clefting	Mbd5
Clefting	Mboat7
Clefting	Mbtd1
Clefting	Mbtps1
Clefting	Mbtps2
Clefting	Mdh1
Clefting	Mdm2
Clefting	Mdm4
Clefting	Mecom
Clefting	Mecp2
Clefting	Med12
Clefting	Med23
Clefting	Mef2B
Clefting	Mef2C
Clefting	Megf10
Clefting	Meis2
Clefting	Meis3
Clefting	Memo1
Clefting	Men1
Clefting	Meox1
Clefting	Meox2
Clefting	Met
Clefting	Mettl23
Clefting	Mettl4
Clefting	Mettl5
Clefting	Mex3B
Clefting	Mfsd12
Clefting	Mgat2
Clefting	Mgi
Clefting	Mgmt
Clefting	Mgrn1
Clefting	Mia3
Clefting	Mib1
Clefting	Mid1
Clefting	Midn
Clefting	Miga2
Clefting	Mink1
Clefting	Mir1304
Clefting	Mir140
Clefting	Mir146A
Clefting	Mir17Hg
Clefting	Mir3200
Clefting	Mir449C
Clefting	Mir4680
Clefting	Mir4761
Clefting	Mir4796
Clefting	Mir92-1
Clefting	Mirc1
Clefting	Mitf
Clefting	Mki67
Clefting	Mkks
Clefting	Mks1
Clefting	Mkx
Clefting	Mlana
Clefting	Mllt10
Clefting	Mmachc
Clefting	Mmp14
Clefting	Mmp16
Clefting	Mmp2
Clefting	Mmp20
Clefting	Mmp3
Clefting	Mn1
Clefting	Mnt
Clefting	Mob1A
Clefting	Mob1B
Clefting	Morc2A
Clefting	Mrtfb
Clefting	Msc
Clefting	Msi1
Clefting	Mstn
Clefting	Msx1
Clefting	Msx2
Clefting	Mta2
Clefting	Mtf1
Clefting	Mtf2
Clefting	Mthfd1
Clefting	Mthfd1L
Clefting	Mthfd2
Clefting	Mthfr
Clefting	Mtr
Clefting	Mtrr
Clefting	Musk
Clefting	Mybphl
Clefting	Myc
Clefting	Mycn
Clefting	Myh10
Clefting	Myh3
Clefting	Myh9
Clefting	Myl11
Clefting	Mymk
Clefting	Myo10
Clefting	Myo19
Clefting	Myt1
Clefting	Naa10
Clefting	Naa20
Clefting	Nabp2
Clefting	Naglu
Clefting	Nans
Clefting	Nat2
Clefting	Nbn
Clefting	Ncoa3
Clefting	Ncoa6
Clefting	Ncor2
Clefting	Ncstn
Clefting	Ndnf
Clefting	Ndst1
Clefting	Ndst3
Clefting	Neb
Clefting	Nectin1
Clefting	Nectin2
Clefting	Nectin3
Clefting	Nectin4
Clefting	Nek1
Clefting	Nek2
Clefting	Neu1
Clefting	Nf1
Clefting	Nf2
Clefting	Nfam1
Clefting	Nfatc1
Clefting	Nfatc2
Clefting	Nfatc3
Clefting	Nfatc4
Clefting	Nfe2L2
Clefting	Nfia
Clefting	Nfib
Clefting	Nfic
Clefting	Nfix
Clefting	Nfkb1
Clefting	Nfkb2
Clefting	Nfkbiz
Clefting	Ngfr
Clefting	Nhlh1
Clefting	Nhlh2
Clefting	Nipbl
Clefting	Nisch
Clefting	Nkd1
Clefting	Nkd2
Clefting	Nkx2-3
Clefting	Nkx2-5
Clefting	Nkx3-2
Clefting	Nme5
Clefting	Nme7
Clefting	Nodal
Clefting	Nog
Clefting	Nol11
Clefting	Nol4
Clefting	Nono
Clefting	Nos2
Clefting	Notch1
Clefting	Notch2
Clefting	Notum
Clefting	Npepps
Clefting	Nppc
Clefting	Npr2
Clefting	Npr3
Clefting	Nprl3
Clefting	Npy1R
Clefting	Npy2R
Clefting	Nr6A1
Clefting	Nras
Clefting	Nrp1
Clefting	Nrp2
Clefting	Nrxn3
Clefting	Nsd1
Clefting	Nsd2
Clefting	Nsd3
Clefting	Nsdhl
Clefting	Nsmce2
Clefting	Nsmf
Clefting	Nsun2
Clefting	Nt5E
Clefting	Ntn1
Clefting	N-Tutca2
Clefting	Nuak1
Clefting	Nuak2
Clefting	Nubp2
Clefting	Nup107
Clefting	Nxn
Clefting	Nxnl2
Clefting	Ocln
Clefting	Odad3
Clefting	Odaph
Clefting	Ofc1
Clefting	Ofc12
Clefting	Ofc13
Clefting	Ofc14
Clefting	Ofc2
Clefting	Ofc3
Clefting	Ofc4
Clefting	Ofc9
Clefting	Ofcc1
Clefting	Ofd1
Clefting	Omp
Clefting	Or10A4
Clefting	Or10J5
Clefting	Or2B4
Clefting	Or2M2
Clefting	Or2T1
Clefting	Or2T12
Clefting	Or51E2
Clefting	Or55B10
Clefting	Or8A1
Clefting	Or8A1B
Clefting	Orc1
Clefting	Os9
Clefting	Osr2
Clefting	Otub1
Clefting	Otud7A
Clefting	Otx1
Clefting	Otx2
Clefting	Ovol1
Clefting	Ovol2
Clefting	P3H2
Clefting	Pak1Ip1
Clefting	Pappa2
Clefting	Pax1
Clefting	Pax3
Clefting	Pax5
Clefting	Pax6
Clefting	Pax7
Clefting	Pax8
Clefting	Pax9
Clefting	Pbx1
Clefting	Pbx2
Clefting	Pbx3
Clefting	Pcgf1
Clefting	Pcgf2
Clefting	Pcm1
Clefting	Pcnp
Clefting	Pcnt
Clefting	Pcsk5
Clefting	Pcsk6
Clefting	Pcsk7
Clefting	Pdcd6Ip
Clefting	Pdgfa
Clefting	Pdgfc
Clefting	Pdgfra
Clefting	Pdgfrb
Clefting	Pdhb
Clefting	Pdpk1
Clefting	Pds5A
Clefting	Pds5B
Clefting	Pdss2
Clefting	Peak1
Clefting	Perp
Clefting	Pes1
Clefting	Pex11B
Clefting	Pex2
Clefting	Pex5
Clefting	Pex7
Clefting	Pfas
Clefting	Pfdn1
Clefting	Pfdn5
Clefting	Pgap1
Clefting	Pgap2
Clefting	Pgap3
Clefting	Pgm1
Clefting	Phc1
Clefting	Phc2
Clefting	Phex
Clefting	Phf6
Clefting	Phf8
Clefting	Phgdh
Clefting	Phip
Clefting	Phyh
Clefting	Pidd1
Clefting	Piezo2
Clefting	Piga
Clefting	Pigc
Clefting	Pigl
Clefting	Pign
Clefting	Pigo
Clefting	Pigq
Clefting	Pigw
Clefting	Pitx1
Clefting	Pitx2
Clefting	Pkd1
Clefting	Pkdcc
Clefting	Pkn2
Clefting	Plag1
Clefting	Plat
Clefting	Plau
Clefting	Plcb1
Clefting	Plch1
Clefting	Plekha1
Clefting	Plekha5
Clefting	Plekha7
Clefting	Plod3
Clefting	Plxnd1
Clefting	Pmm2
Clefting	Pnn
Clefting	Pnpla1
Clefting	Pogz
Clefting	Pola1
Clefting	Pole4
Clefting	Polh
Clefting	Polr1A
Clefting	Polr1B
Clefting	Polr1C
Clefting	Polr1D
Clefting	Pomgnt1
Clefting	Pomk
Clefting	Pomt1
Clefting	Pomt2
Clefting	Por
Clefting	Porcn
Clefting	Postn
Clefting	Pou2F1
Clefting	Pou3F3
Clefting	Pou3F4
Clefting	Ppib
Clefting	Ppp1Cb
Clefting	Ppp2R1B
Clefting	Ppp2R5C
Clefting	Ppt1
Clefting	Pqbp1
Clefting	Prdm1
Clefting	Prdm16
Clefting	Prdm8
Clefting	Prickle1
Clefting	Prickle4
Clefting	Prkar1A
Clefting	Prkg2
Clefting	Prkra
Clefting	Prodh
Clefting	Prok2
Clefting	Prokr2
Clefting	Prop1
Clefting	Prrc2B
Clefting	Prrx1
Clefting	Prrx2
Clefting	Prss12
Clefting	Prss47
Clefting	Prtg
Clefting	Psat1
Clefting	Psen1
Clefting	Psen2
Clefting	Psip1
Clefting	Psmg1
Clefting	Psph
Clefting	Ptbp1
Clefting	Ptch1
Clefting	Ptch2
Clefting	Ptdss1
Clefting	Pth
Clefting	Pth1R
Clefting	Pthlh
Clefting	Ptpn11
Clefting	Ptpn14
Clefting	Ptpn9
Clefting	Ptprf
Clefting	Ptprs
Clefting	Pvr
Clefting	Pvt1
Clefting	Pygo2
Clefting	Qsox1
Clefting	Rab34
Clefting	Rab3Gap1
Clefting	Rab3Gap2
Clefting	Rac1
Clefting	Rad17
Clefting	Rad21
Clefting	Rad23B
Clefting	Rad9A
Clefting	Rai1
Clefting	Ranbp1
Clefting	Rapsn
Clefting	Rara
Clefting	Rarb
Clefting	Rarg
Clefting	Rasa1
Clefting	Rax
Clefting	Rb1
Clefting	Rbbp7
Clefting	Rbl2
Clefting	Rbm10
Clefting	Rbm45
Clefting	Rbm8A
Clefting	Rbpj
Clefting	Rcn3
Clefting	Rdh10
Clefting	Recql4
Clefting	Relt
Clefting	Rere
Clefting	Rev3L
Clefting	Rexo1
Clefting	Rfng
Clefting	Rfwd3
Clefting	Rgl1
Clefting	Rgma
Clefting	Rgs2
Clefting	Rgs4
Clefting	Rhobtb3
Clefting	Ric8B
Clefting	Riox1
Clefting	Ripk4
Clefting	Ripply3
Clefting	Rit1
Clefting	Rlbp1
Clefting	Rnd3
Clefting	Rnf146
Clefting	Rnf168
Clefting	Rnu4Atac
Clefting	Ropn1L
Clefting	Ror1
Clefting	Ror2
Clefting	Rpgrip1L
Clefting	Rpl11
Clefting	Rpl26
Clefting	Rpl35A
Clefting	Rpl5
Clefting	Rps17
Clefting	Rps19
Clefting	Rps26
Clefting	Rps6
Clefting	Rps6Ka3
Clefting	Rpsa
Clefting	Rr133
Clefting	Rr16
Clefting	Rr23
Clefting	Rr24
Clefting	Rr25
Clefting	Rr27
Clefting	Rr28
Clefting	Rr29
Clefting	Rr45
Clefting	Rr80
Clefting	Rr82
Clefting	Rr83
Clefting	Rr86
Clefting	Rr87
Clefting	Rsph9
Clefting	Rspo2
Clefting	Rsrc1
Clefting	Rtl3
Clefting	Runx2
Clefting	Runx3
Clefting	Rxra
Clefting	Rxrb
Clefting	Ryk
Clefting	Ryr1
Clefting	S1Pr2
Clefting	Sall1
Clefting	Sall3
Clefting	Sall4
Clefting	Satb2
Clefting	Sc5D
Clefting	Scaf4
Clefting	Scarf2
Clefting	Scarna17
Clefting	Schip1
Clefting	Sclt1
Clefting	Scrib
Clefting	Scube1
Clefting	Scube3
Clefting	Sdccag8
Clefting	Sdha
Clefting	Sdr16C5
Clefting	Sdr16C6
Clefting	Sec23A
Clefting	Sec23B
Clefting	Selenoi
Clefting	Sem1
Clefting	Sema3E
Clefting	Serpinf1
Clefting	Serpinh1
Clefting	Setd2
Clefting	Setd5
Clefting	Sf3B2
Clefting	Sf3B4
Clefting	Sfmbt2
Clefting	Sfn
Clefting	Sfpq
Clefting	Sfrp1
Clefting	Sfrp2
Clefting	Sgpl1
Clefting	Sh3Bp2
Clefting	Sh3Pxd2A
Clefting	Shank1
Clefting	Shh
Clefting	Shox2
Clefting	Shroom3
Clefting	Sik3
Clefting	Sim2
Clefting	Sirt1
Clefting	Sirt6
Clefting	Six1
Clefting	Six3
Clefting	Six4
Clefting	Ski
Clefting	Skic3
Clefting	Sla2
Clefting	Slc10A7
Clefting	Slc13A4
Clefting	Slc19A1
Clefting	Slc20A2
Clefting	Slc24A4
Clefting	Slc24A5
Clefting	Slc25A1
Clefting	Slc25A21
Clefting	Slc25A32
Clefting	Slc26A2
Clefting	Slc26A4
Clefting	Slc27A4
Clefting	Slc32A1
Clefting	Slc35D1
Clefting	Slc38A10
Clefting	Slc39A1
Clefting	Slc39A13
Clefting	Slc39A2
Clefting	Slc39A3
Clefting	Slc39A4
Clefting	Slc4A2
Clefting	Slc4A4
Clefting	Slc6A17
Clefting	Slc6A3
Clefting	Slc6A5
Clefting	Slmap
Clefting	Slx4
Clefting	Smad1
Clefting	Smad2
Clefting	Smad3
Clefting	Smad4
Clefting	Smad5
Clefting	Smad6
Clefting	Smad7
Clefting	Smad9
Clefting	Smarca4
Clefting	Smarcb1
Clefting	Smarcd1
Clefting	Smarce1
Clefting	Smc3
Clefting	Smg1
Clefting	Smg9
Clefting	Smn1
Clefting	Smo
Clefting	Smoc1
Clefting	Smoc2
Clefting	Sms
Clefting	Smurf2
Clefting	Snai1
Clefting	Snai2
Clefting	Snrpb
Clefting	Snx10
Clefting	Snx2
Clefting	Snx27
Clefting	Snx3
Clefting	Socs7
Clefting	Sorl1
Clefting	Sos1
Clefting	Sostdc1
Clefting	Sox10
Clefting	Sox11
Clefting	Sox12
Clefting	Sox2
Clefting	Sox3
Clefting	Sox4
Clefting	Sox5
Clefting	Sox6
Clefting	Sox9
Clefting	Sp1
Clefting	Sp3
Clefting	Sp6
Clefting	Sp7
Clefting	Sp8
Clefting	Sparc
Clefting	Specc1
Clefting	Specc1L
Clefting	Spef2
Clefting	Spi1
Clefting	Spp1
Clefting	Spred1
Clefting	Spry1
Clefting	Spry2
Clefting	Spry4
Clefting	Sptan1
Clefting	Sptbn1
Clefting	Sra1
Clefting	Src
Clefting	Srf
Clefting	Ssbp3
Clefting	Ssr2
Clefting	Ssu2
Clefting	St14
Clefting	St3Gal3
Clefting	Stac3
Clefting	Stag1
Clefting	Stag2
Clefting	Stat3
Clefting	Stk11
Clefting	Stk36
Clefting	Stpg1
Clefting	Stra6
Clefting	Strada
Clefting	Suclg1
Clefting	Suco
Clefting	Sufu
Clefting	Sulf1
Clefting	Sulf2
Clefting	Sumf1
Clefting	Sumo1
Clefting	Supv3L1
Clefting	Sypl
Clefting	Tacc3
Clefting	Taf13
Clefting	Taf2
Clefting	Tapt1
Clefting	Tbc1D24
Clefting	Tbc1D32
Clefting	Tbce
Clefting	Tbx1
Clefting	Tbx10
Clefting	Tbx15
Clefting	Tbx18
Clefting	Tbx2
Clefting	Tbx20
Clefting	Tbx22
Clefting	Tbx4
Clefting	Tbx5
Clefting	Tcf12
Clefting	Tcf15
Clefting	Tcf21
Clefting	Tcf7L2
Clefting	Tchp
Clefting	Tcirg1
Clefting	Tcof1
Clefting	Tctn2
Clefting	Tctn3
Clefting	Tdg
Clefting	Tdrp
Clefting	Tead1
Clefting	Tecr
Clefting	Tent5A
Clefting	Tent5C
Clefting	Terf1
Clefting	Tet1
Clefting	Tfap2A
Clefting	Tfcp2L1
Clefting	Tfe3
Clefting	Tfpi
Clefting	Tgds
Clefting	Tgfa
Clefting	Tgfb1
Clefting	Tgfb2
Clefting	Tgfb3
Clefting	Tgfbr1
Clefting	Tgfbr2
Clefting	Tgif1
Clefting	Tgif2
Clefting	Thap11
Clefting	Thpo
Clefting	Thra
Clefting	Thrb
Clefting	Tiparp
Clefting	Tle5
Clefting	Tm2D2
Clefting	Tm7Sf2
Clefting	Tmco1
Clefting	Tmem106B
Clefting	Tmem131
Clefting	Tmem132A
Clefting	Tmem170B
Clefting	Tmem216
Clefting	Tmem218
Clefting	Tmem231
Clefting	Tmem237
Clefting	Tmem273
Clefting	Tmem53
Clefting	Tmem67
Clefting	Tmem70
Clefting	Tmem94
Clefting	Tnc
Clefting	Tnf
Clefting	Tnfrsf11A
Clefting	Tnfrsf11B
Clefting	Tnfrsf19
Clefting	Tnfrsf1A
Clefting	Tnfrsf1B
Clefting	Tnfrsf9
Clefting	Tnfsf11
Clefting	Tnik
Clefting	Tnn
Clefting	Togaram1
Clefting	Tom1L2
Clefting	Tp63
Clefting	Tp73
Clefting	Trabd2B
Clefting	Traf3Ip2
Clefting	Traf3Ip3
Clefting	Traf6
Clefting	Trappc9
Clefting	Trim27
Clefting	Trim37
Clefting	Trim71
Clefting	Trip11
Clefting	Trip6
Clefting	Trmo
Clefting	Trmt1
Clefting	Trp53
Clefting	Trp53Bp2
Clefting	Trp63
Clefting	Trp73
Clefting	Trpc2
Clefting	Trpm6
Clefting	Trps1
Clefting	Trpv4
Clefting	Tshz1
Clefting	Tsr2
Clefting	Ttc26
Clefting	Ttc28
Clefting	Ttc8
Clefting	Tti2
Clefting	Tuba1A
Clefting	Tubb
Clefting	Tulp3
Clefting	Tusc3
Clefting	Twist1
Clefting	Twnk
Clefting	Twsg1
Clefting	Txndc15
Clefting	Txnl4A
Clefting	Tyr
Clefting	Tyrobp
Clefting	Ubb
Clefting	Ube2F
Clefting	Ubn2
Clefting	Ubr5
Clefting	Ubxn7
Clefting	Ufd1
Clefting	Ugdh
Clefting	Uggt1
Clefting	Uhrf1
Clefting	Ulk4
Clefting	Uros
Clefting	Usp1
Clefting	Usp9X
Clefting	Vax1
Clefting	Vax2
Clefting	Vcl
Clefting	Vdr
Clefting	Vegfa
Clefting	Vezf1
Clefting	Vhl
Clefting	Vmn2R1
Clefting	Vmn2R116
Clefting	Vmn2R117
Clefting	Vmn2R81
Clefting	Vpreb1
Clefting	Vps25
Clefting	Vps26A
Clefting	Vps29
Clefting	Vps35L
Clefting	Vps4A
Clefting	Vwa8
Clefting	Vwde
Clefting	Vwsm
Clefting	Wac
Clefting	Washc1
Clefting	Washc3
Clefting	Washc4
Clefting	Washc5
Clefting	Wasl
Clefting	Wbp11
Clefting	Wdfy3
Clefting	Wdpcp
Clefting	Wdr11
Clefting	Wdr19
Clefting	Wdr35
Clefting	Wdr43
Clefting	Wdr72
Clefting	Wfikkn1
Clefting	Wfikkn2
Clefting	Wfs1
Clefting	Wiz
Clefting	Wls
Clefting	Wnt1
Clefting	Wnt10A
Clefting	Wnt10B
Clefting	Wnt11
Clefting	Wnt3
Clefting	Wnt3A
Clefting	Wnt4
Clefting	Wnt5A
Clefting	Wnt7A
Clefting	Wnt8A
Clefting	Wnt9A
Clefting	Wnt9B
Clefting	Wsb2
Clefting	Wwp2
Clefting	Xpa
Clefting	Xpnpep1
Clefting	Xpot
Clefting	Xrcc2
Clefting	Xrcc4
Clefting	Xxylt1
Clefting	Xylt1
Clefting	Yap1
Clefting	Ybx1
Clefting	Ypel1
Clefting	Ypel2
Clefting	Zbtb11
Clefting	Zc3H14
Clefting	Zc3Hc1
Clefting	Zdhhc2
Clefting	Zdhhc20
Clefting	Zeb1
Clefting	Zeb2
Clefting	Zfand5
Clefting	Zfp423
Clefting	Zfp521
Clefting	Zfp640
Clefting	Zfp950
Clefting	Zic1
Clefting	Zic2
Clefting	Zic3
Clefting	Zmiz1
Clefting	Zmpste24
Clefting	Zmynd11
Clefting	Znf189
Clefting	Znf236
Clefting	Znf431
Clefting	Znf714
Clefting	Znf750
Clefting	Zswim6
Clefting	Zyg11B
